# Supplementary material for: Eprosartan mesylate, an angiotensin II receptor antagonist
Source: Acta Crystallogr Sect E Struct Rep Online. 2011 Mar 2;67(Pt 4):o770–1. doi: 10.1107/S1600536811006659 (PMC3099799; doi:10.1107/S1600536811006659)
Supplement: Supplementary file 1 [file e-67-0o770-sup1.cif]

##############################################################################
###                                                                        ###
###        Electronic paper (Acta Crystallographica Section E)             ###
###                                                                        ###
##############################################################################
#                                                                            #
# This CIF contains the data in a paper accepted for publication in Acta     #
# Crystallographica Section E. It conforms to the requirements of Notes      #
# for Authors for Section E, and has been peer reviewed under the auspices   #
# of the IUCr Commission on Journals.                                        #
#                                                                            #
# Full details of the Crystallographic Information File format               #
# are given in the paper "The Crystallographic Information File (CIF):       #
# a New Standard Archive File for Crystallography" by S. R. Hall, F. H.      #
# Allen and I. D. Brown [Acta Cryst. (1991), A47, 655-685].                  #
#                                                                            #
# The current version of the core CIF dictionary is obtainable from          #
# ftp://ftp.iucr.org/pub/cif_core.dic. The current version number is 2.4.    #
#                                                                            #
# Software is freely available for graphical display of the structure(s) in  #
# this CIF.  For information consult the CIF home page http://www.iucr.org/  #
# cif/home.html                                                              #
#                                                                            #
# This file may be used for bona fide research purposes within the           #
# scientific community so long as proper attribution is given to the journal # 
# article from which it was obtained.                                        #
#                                                                            #
##############################################################################
                                             
data_I
_audit_creation_method     SHELXL-97
_chemical_name_systematic
;
2-butyl-1-(4-carboxybenzyl)-5-[(<i>E</i>)-2-carboxy-3-(thiophen-2-yl)prop-
1-enyl]-1<i>H</i>-imidazol-3-ium methanesulfonate
;
_chemical_name_common     'eprosartan mesylate'
_chemical_formula_moiety     'C23 H25 N2 O4 S +, C H3 O3 S -'
_chemical_formula_sum     'C24 H28 N2 O7 S2'
_chemical_formula_weight     520.60
_chemical_melting_point     ?
_symmetry_cell_setting     triclinic
_symmetry_space_group_name_H-M     'P -1'
_symmetry_space_group_name_Hall     '-P 1'
loop_
    _symmetry_equiv_pos_as_xyz
    'x, y, z'
    '-x, -y, -z'
_cell_length_a     8.6635(4)
_cell_length_b     12.6935(7)
_cell_length_c     13.6679(8)
_cell_angle_alpha     112.700(2)
_cell_angle_beta     101.3860(10)
_cell_angle_gamma     96.7180(10)
_cell_volume     1327.97(12)
_cell_formula_units_Z     2
_cell_measurement_reflns_used     8503
_cell_measurement_theta_min     3.0
_cell_measurement_theta_max     27.4
_cell_measurement_temperature     193(2)
_exptl_crystal_description     'platelet'
_exptl_crystal_colour     'colorless'
_exptl_crystal_size_max     0.48
_exptl_crystal_size_mid     0.34
_exptl_crystal_size_min     0.16
_exptl_crystal_density_diffrn     1.302
_exptl_crystal_density_meas     ?
_exptl_crystal_density_method     'not measured'
_exptl_crystal_F_000     548
_exptl_absorpt_coefficient_mu     0.245
_exptl_absorpt_correction_type     multi-scan
_exptl_absorpt_process_details     '(ABSCOR; Higashi, 1995)'
_exptl_absorpt_correction_T_min     0.879
_exptl_absorpt_correction_T_max     0.961
_exptl_special_details
;
;
_diffrn_ambient_temperature     193(2)
_diffrn_radiation_type     MoK\a
_diffrn_radiation_wavelength     0.71073
_diffrn_radiation_source     'rotating anode'
_diffrn_radiation_monochromator     graphite
_diffrn_measurement_device_type     'Rigaku R-AXIS-RAPID/ZJUG'
_diffrn_measurement_method     \w
_diffrn_detector_area_resol_mean     10.00
_diffrn_reflns_number     10590
_diffrn_reflns_av_R_equivalents     0.022
_diffrn_reflns_av_sigmaI/netI     0.030
_diffrn_reflns_theta_min     3.0
_diffrn_reflns_theta_max     25.0
_diffrn_reflns_theta_full     25.0
_diffrn_measured_fraction_theta_max     0.998
_diffrn_measured_fraction_theta_full     0.998
_diffrn_reflns_limit_h_min     -9
_diffrn_reflns_limit_h_max     10
_diffrn_reflns_limit_k_min     -15
_diffrn_reflns_limit_k_max     14
_diffrn_reflns_limit_l_min     -16
_diffrn_reflns_limit_l_max     16
_diffrn_standards_number     0
_diffrn_standards_interval_count     ?
_diffrn_standards_interval_time     ?
_diffrn_standards_decay_%     0
_refine_special_details
;
Refinement of <i>F</i>^2^ against ALL reflections. The weighted <i>R</i>-factor
<i>wR</i> and goodness of fit <i>S</i> are based on <i>F</i>^2^, conventional
<i>R</i>-factors <i>R</i> are based on <i>F</i>, with <i>F</i> set to zero for
negative <i>F</i>^2^. The threshold expression of <i>F</i>^2^ >
\s(<i>F</i>^2^) is used only for calculating <i>R</i>-factors(gt) <i>etc</i>.
and is not relevant to the choice of reflections for refinement.
<i>R</i>-factors based on <i>F</i>^2^ are statistically about twice as large
as those based on <i>F</i>, and <i>R</i>- factors based on ALL data will be
even larger.
;
_reflns_number_total     4689
_reflns_number_gt     3248
_reflns_threshold_expression     I>2\s(I)
_refine_ls_structure_factor_coef     Fsqd
_refine_ls_matrix_type     full
_refine_ls_R_factor_all     0.111
_refine_ls_R_factor_gt     0.083
_refine_ls_wR_factor_gt     0.205
_refine_ls_wR_factor_ref     0.225
_refine_ls_goodness_of_fit_ref     0.99
_refine_ls_restrained_S_all     1.01
_refine_ls_number_reflns     4689
_refine_ls_number_parameters     318
_refine_ls_number_restraints     12
_refine_ls_hydrogen_treatment     constr
_refine_ls_weighting_scheme     calc
_refine_ls_weighting_details
         'calc w=1/[\s^2^(Fo^2^)+(0.0839P)^2^+3.6024P] where P=(Fo^2^+2Fc^2^)/3'
_atom_sites_solution_hydrogens     geom
_atom_sites_solution_primary     direct
_atom_sites_solution_secondary     difmap
_refine_ls_shift/su_max     0.001
_refine_ls_shift/su_mean     0.000
_refine_diff_density_max     1.35
_refine_diff_density_min     -0.62
_refine_ls_extinction_method     none
_refine_ls_extinction_coef     ?
loop_
    _atom_type_symbol
    _atom_type_description
    _atom_type_scat_dispersion_real
    _atom_type_scat_dispersion_imag
    _atom_type_scat_source
    'C' 'C' 0.0033 0.0016
                         'International Tables Vol C Tables 4.2.6.8 and 6.1.1.4'
    'H' 'H' 0.0000 0.0000
                         'International Tables Vol C Tables 4.2.6.8 and 6.1.1.4'
    'N' 'N' 0.0061 0.0033
                         'International Tables Vol C Tables 4.2.6.8 and 6.1.1.4'
    'O' 'O' 0.0106 0.0060
                         'International Tables Vol C Tables 4.2.6.8 and 6.1.1.4'
    'S' 'S' 0.1246 0.1234
                         'International Tables Vol C Tables 4.2.6.8 and 6.1.1.4'
_computing_data_collection     'PROCESS-AUTO (Rigaku, 2006)'
_computing_cell_refinement     'PROCESS-AUTO (Rigaku, 2006)'
_computing_data_reduction     'CrystalStructure (Rigaku,2007)'
_computing_structure_solution     'SHELXS97 (Sheldrick, 2008)'
_computing_structure_refinement     'SHELXL97 (Sheldrick, 2008)'
_computing_molecular_graphics     'ORTEP-3 for Windows (Farrugia, 1997)'
_computing_publication_material     'WinGX (Farrugia, 1999)'
loop_
    _atom_site_type_symbol
    _atom_site_label
    _atom_site_fract_x
    _atom_site_fract_y
    _atom_site_fract_z
    _atom_site_U_iso_or_equiv
    _atom_site_adp_type
    _atom_site_calc_flag
    _atom_site_refinement_flags
    _atom_site_occupancy
    _atom_site_disorder_assembly
    _atom_site_disorder_group
    O O2 0.4103(5) 0.4459(4) 0.8655(3) 0.0774(12) Uani d . 1 . .
    O O7 1.0612(4) 0.4213(4) 0.3064(4) 0.0925(14) Uani d . 1 . .
    O O5 0.7861(5) 0.4244(5) 0.3127(4) 0.0928(14) Uani d . 1 . .
    O O6 0.8704(7) 0.2450(4) 0.2308(5) 0.1191(19) Uani d . 1 . .
    C C24 0.8490(8) 0.3725(6) 0.1275(5) 0.0821(17) Uani d . 1 . .
    H H24A 0.7348 0.3368 0.0906 0.123 Uiso calc R 1 . .
    H H24B 0.9153 0.3287 0.0829 0.123 Uiso calc R 1 . .
    H H24C 0.8707 0.4537 0.1366 0.123 Uiso calc R 1 . .
    O O4 0.3022(10) -0.1534(7) 0.6016(7) 0.165(3) Uani d U 1 . .
    S S2 0.89587(14) 0.36913(11) 0.25638(10) 0.0517(4) Uani d . 1 . .
    S S1 0.9345(2) 0.2510(2) 0.84615(15) 0.0991(7) Uani d . 1 . .
    N N1 0.3712(4) 0.3219(3) 0.4681(3) 0.0437(8) Uani d . 1 . .
    N N2 0.5741(4) 0.3570(3) 0.4086(3) 0.0449(8) Uani d . 1 . .
    H H2A 0.6329 0.3611 0.3640 0.054 Uiso calc R 1 . .
    O O1 0.6716(4) 0.4864(4) 0.9480(3) 0.0751(11) Uani d . 1 . .
    H H1 0.6375 0.5105 1.0044 0.113 Uiso calc R 1 . .
    C C1 0.5038(5) 0.3802(4) 0.5597(3) 0.0431(10) Uani d . 1 . .
    C C3 0.4180(5) 0.3063(4) 0.3763(3) 0.0443(10) Uani d . 1 . .
    C C2 0.6297(5) 0.4018(4) 0.5203(3) 0.0450(10) Uani d . 1 . .
    H H2 0.7370 0.4409 0.5625 0.054 Uiso calc R 1 . .
    O O3 0.1466(5) -0.0801(4) 0.7013(4) 0.0770(11) Uani d . 1 . .
    H H3 0.1472 -0.1412 0.7116 0.116 Uiso calc R 1 . .
    C C4 0.4876(5) 0.4100(4) 0.6710(3) 0.0473(10) Uani d . 1 . .
    H H4 0.3906 0.4325 0.6850 0.057 Uiso calc R 1 . .
    C C12 0.2101(5) 0.2783(4) 0.4736(4) 0.0511(11) Uani d . 1 . .
    H H12A 0.1341 0.2465 0.3995 0.061 Uiso calc R 1 . .
    H H12B 0.1716 0.3436 0.5233 0.061 Uiso calc R 1 . .
    C C5 0.5937(6) 0.4090(4) 0.7544(4) 0.0499(11) Uani d . 1 . .
    C C15 0.1446(6) 0.0995(4) 0.6343(4) 0.0561(12) Uani d . 1 . .
    H H15 0.0945 0.1024 0.6910 0.067 Uiso calc R 1 . .
    C C13 0.2129(5) 0.1834(4) 0.5152(4) 0.0463(10) Uani d . 1 . .
    C C6 0.5533(6) 0.4495(5) 0.8623(4) 0.0552(12) Uani d . 1 . .
    C C14 0.1433(6) 0.1868(4) 0.5977(4) 0.0553(12) Uani d . 1 . .
    H H14 0.0936 0.2498 0.6301 0.066 Uiso calc R 1 . .
    C C7 0.7515(6) 0.3701(5) 0.7518(4) 0.0636(14) Uani d . 1 . .
    H H7A 0.7659 0.3455 0.6766 0.076 Uiso calc R 1 . .
    H H7B 0.8415 0.4365 0.8025 0.076 Uiso calc R 1 . .
    C C17 0.2873(7) 0.0043(5) 0.5060(5) 0.0708(15) Uani d . 1 . .
    H H17 0.3372 -0.0585 0.4737 0.085 Uiso calc R 1 . .
    C C9 0.6218(6) 0.1805(4) 0.7697(4) 0.0523(11) Uani d . 1 . .
    H H9 0.5112 0.1735 0.7374 0.063 Uiso calc R 1 . .
    C C8 0.7559(7) 0.2699(5) 0.7850(4) 0.0625(14) Uani d . 1 . .
    C C16 0.2179(6) 0.0083(4) 0.5895(4) 0.0547(11) Uani d . 1 . .
    C C18 0.2848(7) 0.0905(4) 0.4692(5) 0.0649(14) Uani d . 1 . .
    H H18 0.3328 0.0867 0.4115 0.078 Uiso calc R 1 . .
    C C20 0.3160(6) 0.2441(5) 0.2616(4) 0.0629(13) Uani d . 1 . .
    H H20A 0.2265 0.2843 0.2530 0.075 Uiso calc R 1 . .
    H H20B 0.2678 0.1640 0.2497 0.075 Uiso calc R 1 . .
    C C19 0.2231(8) -0.0823(5) 0.6307(6) 0.0813(18) Uani d . 1 . .
    C C10 0.6885(12) 0.1052(6) 0.8128(6) 0.100(2) Uani d . 1 . .
    H H10 0.6227 0.0400 0.8130 0.120 Uiso calc R 1 . .
    C C22 0.2867(9) 0.1741(8) 0.0603(5) 0.114(3) Uani d . 1 . .
    H H22A 0.1978 0.2157 0.0554 0.137 Uiso calc R 1 . .
    H H22B 0.2389 0.0937 0.0480 0.137 Uiso calc R 1 . .
    C C21 0.3989(7) 0.2353(6) 0.1744(4) 0.0809(17) Uani d . 1 . .
    H H21A 0.4492 0.3149 0.1863 0.097 Uiso calc R 1 . .
    H H21B 0.4860 0.1923 0.1804 0.097 Uiso calc R 1 . .
    C C11 0.8466(12) 0.1306(7) 0.8526(6) 0.103(2) Uani d . 1 . .
    H H11 0.9040 0.0853 0.8817 0.123 Uiso calc R 1 . .
    C C23 0.3652(14) 0.1675(11) -0.0273(10) 0.167(4) Uani d U 1 . .
    H H23A 0.2858 0.1265 -0.0990 0.251 Uiso calc R 1 . .
    H H23B 0.4520 0.1248 -0.0243 0.251 Uiso calc R 1 . .
    H H23C 0.4102 0.2466 -0.0171 0.251 Uiso calc R 1 . .
loop_
    _atom_site_aniso_label
    _atom_site_aniso_U_11
    _atom_site_aniso_U_22
    _atom_site_aniso_U_33
    _atom_site_aniso_U_12
    _atom_site_aniso_U_13
    _atom_site_aniso_U_23
    O2 0.070(2) 0.131(3) 0.049(2) 0.048(2) 0.0280(18) 0.042(2)
    O7 0.048(2) 0.137(4) 0.085(3) 0.002(2) 0.006(2) 0.049(3)
    O5 0.091(3) 0.141(4) 0.088(3) 0.056(3) 0.056(2) 0.066(3)
    O6 0.170(5) 0.078(3) 0.125(4) 0.013(3) 0.024(4) 0.071(3)
    C24 0.096(4) 0.108(5) 0.060(3) 0.030(4) 0.025(3) 0.049(3)
    O4 0.186(4) 0.158(3) 0.180(4) 0.050(3) 0.067(3) 0.089(3)
    S2 0.0486(7) 0.0683(8) 0.0548(7) 0.0151(6) 0.0172(5) 0.0407(6)
    S1 0.0965(13) 0.1373(17) 0.0840(12) 0.0633(12) 0.0275(10) 0.0554(12)
    N1 0.046(2) 0.054(2) 0.043(2) 0.0174(17) 0.0175(16) 0.0288(17)
    N2 0.049(2) 0.057(2) 0.0415(19) 0.0199(17) 0.0198(16) 0.0274(17)
    O1 0.073(2) 0.110(3) 0.0413(19) 0.031(2) 0.0161(18) 0.028(2)
    C1 0.050(2) 0.048(2) 0.039(2) 0.018(2) 0.0169(19) 0.0216(19)
    C3 0.050(2) 0.051(2) 0.041(2) 0.019(2) 0.0165(19) 0.025(2)
    C2 0.051(2) 0.050(2) 0.038(2) 0.016(2) 0.0135(19) 0.0209(19)
    O3 0.090(3) 0.078(3) 0.084(3) 0.020(2) 0.028(2) 0.053(2)
    C4 0.055(3) 0.054(3) 0.042(2) 0.022(2) 0.019(2) 0.025(2)
    C12 0.046(2) 0.064(3) 0.056(3) 0.016(2) 0.018(2) 0.036(2)
    C5 0.056(3) 0.060(3) 0.046(3) 0.022(2) 0.021(2) 0.029(2)
    C15 0.062(3) 0.063(3) 0.056(3) 0.016(2) 0.028(2) 0.032(2)
    C13 0.041(2) 0.054(3) 0.047(2) 0.009(2) 0.0128(19) 0.024(2)
    C6 0.065(3) 0.072(3) 0.044(3) 0.030(3) 0.022(2) 0.033(2)
    C14 0.063(3) 0.058(3) 0.061(3) 0.026(2) 0.031(2) 0.031(2)
    C7 0.061(3) 0.095(4) 0.058(3) 0.032(3) 0.027(2) 0.046(3)
    C17 0.084(4) 0.059(3) 0.091(4) 0.031(3) 0.052(3) 0.035(3)
    C9 0.064(3) 0.049(3) 0.052(3) 0.022(2) 0.019(2) 0.026(2)
    C8 0.077(3) 0.088(4) 0.040(3) 0.047(3) 0.028(2) 0.032(3)
    C16 0.054(3) 0.048(3) 0.066(3) 0.011(2) 0.019(2) 0.027(2)
    C18 0.078(4) 0.063(3) 0.072(3) 0.024(3) 0.045(3) 0.033(3)
    C20 0.060(3) 0.085(4) 0.041(3) 0.016(3) 0.011(2) 0.026(3)
    C19 0.095(4) 0.062(3) 0.118(5) 0.044(3) 0.055(4) 0.049(4)
    C10 0.137(7) 0.075(4) 0.093(5) 0.026(5) 0.044(5) 0.033(4)
    C22 0.103(5) 0.170(8) 0.045(3) 0.005(5) 0.016(3) 0.029(4)
    C21 0.082(4) 0.104(5) 0.045(3) 0.008(3) 0.014(3) 0.024(3)
    C11 0.151(7) 0.104(5) 0.089(5) 0.075(6) 0.044(5) 0.060(4)
    C23 0.168(5) 0.173(5) 0.158(5) 0.032(3) 0.045(3) 0.067(3)
_geom_special_details
;
All e.s.d.'s (except the e.s.d. in the dihedral angle between two l.s. planes)
are estimated using the full covariance matrix. The cell e.s.d.'s are taken
into account individually in the estimation of e.s.d.'s in distances, angles
and torsion angles; correlations between e.s.d.'s in cell parameters are only
used when they are defined by crystal symmetry. An approximate (isotropic)
treatment of cell e.s.d.'s is used for estimating e.s.d.'s involving l.s.
planes.
;
loop_
    _geom_bond_atom_site_label_1
    _geom_bond_atom_site_label_2
    _geom_bond_site_symmetry_2
    _geom_bond_distance
    _geom_bond_publ_flag
    O2 C6 . 1.245(6) ?
    O7 S2 . 1.414(4) ?
    O5 S2 . 1.421(4) ?
    O6 S2 . 1.455(4) ?
    C24 S2 . 1.747(5) ?
    C24 H24A . 0.9800 ?
    C24 H24B . 0.9800 ?
    C24 H24C . 0.9800 ?
    O4 C19 . 1.191(8) ?
    S1 C11 . 1.668(8) ?
    S1 C8 . 1.698(5) ?
    N1 C3 . 1.343(5) ?
    N1 C1 . 1.398(5) ?
    N1 C12 . 1.468(5) ?
    N2 C3 . 1.334(5) ?
    N2 C2 . 1.365(5) ?
    N2 H2A . 0.8800 ?
    O1 C6 . 1.277(6) ?
    O1 H1 . 0.8400 ?
    C1 C2 . 1.353(6) ?
    C1 C4 . 1.459(6) ?
    C3 C20 . 1.482(6) ?
    C2 H2 . 0.9500 ?
    O3 C19 . 1.268(7) ?
    O3 H3 . 0.8400 ?
    C4 C5 . 1.320(6) ?
    C4 H4 . 0.9500 ?
    C12 C13 . 1.518(6) ?
    C12 H12A . 0.9900 ?
    C12 H12B . 0.9900 ?
    C5 C6 . 1.491(6) ?
    C5 C7 . 1.509(6) ?
    C15 C16 . 1.378(7) ?
    C15 C14 . 1.381(6) ?
    C15 H15 . 0.9500 ?
    C13 C14 . 1.370(6) ?
    C13 C18 . 1.388(7) ?
    C14 H14 . 0.9500 ?
    C7 C8 . 1.509(7) ?
    C7 H7A . 0.9900 ?
    C7 H7B . 0.9900 ?
    C17 C18 . 1.369(7) ?
    C17 C16 . 1.378(7) ?
    C17 H17 . 0.9500 ?
    C9 C10 . 1.423(9) ?
    C9 C8 . 1.448(7) ?
    C9 H9 . 0.9500 ?
    C16 C19 . 1.465(7) ?
    C18 H18 . 0.9500 ?
    C20 C21 . 1.484(7) ?
    C20 H20A . 0.9900 ?
    C20 H20B . 0.9900 ?
    C10 C11 . 1.320(10) ?
    C10 H10 . 0.9500 ?
    C22 C21 . 1.506(8) ?
    C22 C23 . 1.470(12) ?
    C22 H22A . 0.9900 ?
    C22 H22B . 0.9900 ?
    C21 H21A . 0.9900 ?
    C21 H21B . 0.9900 ?
    C11 H11 . 0.9500 ?
    C23 H23A . 0.9800 ?
    C23 H23B . 0.9800 ?
    C23 H23C . 0.9800 ?
loop_
    _geom_angle_atom_site_label_1
    _geom_angle_atom_site_label_2
    _geom_angle_atom_site_label_3
    _geom_angle_site_symmetry_1
    _geom_angle_site_symmetry_3
    _geom_angle
    _geom_angle_publ_flag
    S2 C24 H24A . . 109.5 ?
    S2 C24 H24B . . 109.5 ?
    H24A C24 H24B . . 109.5 ?
    S2 C24 H24C . . 109.5 ?
    H24A C24 H24C . . 109.5 ?
    H24B C24 H24C . . 109.5 ?
    O7 S2 O5 . . 116.2(3) ?
    O7 S2 O6 . . 109.4(3) ?
    O5 S2 O6 . . 112.5(3) ?
    O7 S2 C24 . . 107.5(3) ?
    O5 S2 C24 . . 106.6(3) ?
    O6 S2 C24 . . 103.8(3) ?
    C11 S1 C8 . . 92.4(4) ?
    C3 N1 C1 . . 109.3(3) ?
    C3 N1 C12 . . 126.4(4) ?
    C1 N1 C12 . . 124.1(3) ?
    C3 N2 C2 . . 110.5(3) ?
    C3 N2 H2A . . 124.7 ?
    C2 N2 H2A . . 124.7 ?
    C6 O1 H1 . . 109.5 ?
    C2 C1 N1 . . 106.1(4) ?
    C2 C1 C4 . . 132.7(4) ?
    N1 C1 C4 . . 121.2(4) ?
    N2 C3 N1 . . 106.7(4) ?
    N2 C3 C20 . . 126.8(4) ?
    N1 C3 C20 . . 126.6(4) ?
    C1 C2 N2 . . 107.3(4) ?
    C1 C2 H2 . . 126.3 ?
    N2 C2 H2 . . 126.3 ?
    C19 O3 H3 . . 109.5 ?
    C5 C4 C1 . . 126.8(4) ?
    C5 C4 H4 . . 116.6 ?
    C1 C4 H4 . . 116.6 ?
    N1 C12 C13 . . 110.8(3) ?
    N1 C12 H12A . . 109.5 ?
    C13 C12 H12A . . 109.5 ?
    N1 C12 H12B . . 109.5 ?
    C13 C12 H12B . . 109.5 ?
    H12A C12 H12B . . 108.1 ?
    C4 C5 C6 . . 116.9(4) ?
    C4 C5 C7 . . 126.8(4) ?
    C6 C5 C7 . . 116.4(4) ?
    C16 C15 C14 . . 120.5(4) ?
    C16 C15 H15 . . 119.7 ?
    C14 C15 H15 . . 119.7 ?
    C14 C13 C18 . . 118.6(4) ?
    C14 C13 C12 . . 120.9(4) ?
    C18 C13 C12 . . 120.5(4) ?
    O2 C6 O1 . . 123.5(4) ?
    O2 C6 C5 . . 120.0(4) ?
    O1 C6 C5 . . 116.5(4) ?
    C13 C14 C15 . . 120.6(4) ?
    C13 C14 H14 . . 119.7 ?
    C15 C14 H14 . . 119.7 ?
    C8 C7 C5 . . 111.0(4) ?
    C8 C7 H7A . . 109.4 ?
    C5 C7 H7A . . 109.4 ?
    C8 C7 H7B . . 109.4 ?
    C5 C7 H7B . . 109.4 ?
    H7A C7 H7B . . 108.0 ?
    C18 C17 C16 . . 120.4(5) ?
    C18 C17 H17 . . 119.8 ?
    C16 C17 H17 . . 119.8 ?
    C10 C9 C8 . . 106.3(5) ?
    C10 C9 H9 . . 126.9 ?
    C8 C9 H9 . . 126.9 ?
    C9 C8 C7 . . 127.8(4) ?
    C9 C8 S1 . . 112.1(4) ?
    C7 C8 S1 . . 120.0(4) ?
    C15 C16 C17 . . 119.0(4) ?
    C15 C16 C19 . . 120.4(5) ?
    C17 C16 C19 . . 120.7(5) ?
    C17 C18 C13 . . 120.9(5) ?
    C17 C18 H18 . . 119.6 ?
    C13 C18 H18 . . 119.6 ?
    C3 C20 C21 . . 115.9(4) ?
    C3 C20 H20A . . 108.3 ?
    C21 C20 H20A . . 108.3 ?
    C3 C20 H20B . . 108.3 ?
    C21 C20 H20B . . 108.3 ?
    H20A C20 H20B . . 107.4 ?
    O4 C19 O3 . . 121.1(7) ?
    O4 C19 C16 . . 120.6(7) ?
    O3 C19 C16 . . 118.3(5) ?
    C11 C10 C9 . . 116.6(7) ?
    C11 C10 H10 . . 121.7 ?
    C9 C10 H10 . . 121.7 ?
    C21 C22 C23 . . 113.8(7) ?
    C21 C22 H22A . . 108.8 ?
    C23 C22 H22A . . 108.8 ?
    C21 C22 H22B . . 108.8 ?
    C23 C22 H22B . . 108.8 ?
    H22A C22 H22B . . 107.7 ?
    C22 C21 C20 . . 112.9(5) ?
    C22 C21 H21A . . 109.0 ?
    C20 C21 H21A . . 109.0 ?
    C22 C21 H21B . . 109.0 ?
    C20 C21 H21B . . 109.0 ?
    H21A C21 H21B . . 107.8 ?
    C10 C11 S1 . . 112.7(6) ?
    C10 C11 H11 . . 123.7 ?
    S1 C11 H11 . . 123.7 ?
    C22 C23 H23A . . 109.5 ?
    C22 C23 H23B . . 109.5 ?
    H23A C23 H23B . . 109.5 ?
    C22 C23 H23C . . 109.5 ?
    H23A C23 H23C . . 109.5 ?
    H23B C23 H23C . . 109.5 ?
loop_
    _geom_torsion_atom_site_label_1
    _geom_torsion_atom_site_label_2
    _geom_torsion_atom_site_label_3
    _geom_torsion_atom_site_label_4
    _geom_torsion_site_symmetry_1
    _geom_torsion_site_symmetry_2
    _geom_torsion_site_symmetry_3
    _geom_torsion_site_symmetry_4
    _geom_torsion
    _geom_torsion_publ_flag
    C3 N1 C1 C2 . . . . 1.7(5) ?
    C12 N1 C1 C2 . . . . 177.7(4) ?
    C3 N1 C1 C4 . . . . 179.3(4) ?
    C12 N1 C1 C4 . . . . -4.7(6) ?
    C2 N2 C3 N1 . . . . 2.1(5) ?
    C2 N2 C3 C20 . . . . -177.6(4) ?
    C1 N1 C3 N2 . . . . -2.3(5) ?
    C12 N1 C3 N2 . . . . -178.2(4) ?
    C1 N1 C3 C20 . . . . 177.3(4) ?
    C12 N1 C3 C20 . . . . 1.5(7) ?
    N1 C1 C2 N2 . . . . -0.4(5) ?
    C4 C1 C2 N2 . . . . -177.6(4) ?
    C3 N2 C2 C1 . . . . -1.1(5) ?
    C2 C1 C4 C5 . . . . -39.5(8) ?
    N1 C1 C4 C5 . . . . 143.6(5) ?
    C3 N1 C12 C13 . . . . 111.2(5) ?
    C1 N1 C12 C13 . . . . -64.1(5) ?
    C1 C4 C5 C6 . . . . 176.7(4) ?
    C1 C4 C5 C7 . . . . -3.8(8) ?
    N1 C12 C13 C14 . . . . 131.3(5) ?
    N1 C12 C13 C18 . . . . -49.5(6) ?
    C4 C5 C6 O2 . . . . 23.4(7) ?
    C7 C5 C6 O2 . . . . -156.2(5) ?
    C4 C5 C6 O1 . . . . -156.8(5) ?
    C7 C5 C6 O1 . . . . 23.6(7) ?
    C18 C13 C14 C15 . . . . 0.0(7) ?
    C12 C13 C14 C15 . . . . 179.2(4) ?
    C16 C15 C14 C13 . . . . 0.9(8) ?
    C4 C5 C7 C8 . . . . -120.2(5) ?
    C6 C5 C7 C8 . . . . 59.3(6) ?
    C10 C9 C8 C7 . . . . 178.9(5) ?
    C10 C9 C8 S1 . . . . 0.0(5) ?
    C5 C7 C8 C9 . . . . 30.1(7) ?
    C5 C7 C8 S1 . . . . -151.1(4) ?
    C11 S1 C8 C9 . . . . 0.7(4) ?
    C11 S1 C8 C7 . . . . -178.3(4) ?
    C14 C15 C16 C17 . . . . -1.2(8) ?
    C14 C15 C16 C19 . . . . 178.2(5) ?
    C18 C17 C16 C15 . . . . 0.7(9) ?
    C18 C17 C16 C19 . . . . -178.7(6) ?
    C16 C17 C18 C13 . . . . 0.2(9) ?
    C14 C13 C18 C17 . . . . -0.5(8) ?
    C12 C13 C18 C17 . . . . -179.7(5) ?
    N2 C3 C20 C21 . . . . 1.8(8) ?
    N1 C3 C20 C21 . . . . -177.8(5) ?
    C15 C16 C19 O4 . . . . -171.1(7) ?
    C17 C16 C19 O4 . . . . 8.3(11) ?
    C15 C16 C19 O3 . . . . 6.2(9) ?
    C17 C16 C19 O3 . . . . -174.4(6) ?
    C8 C9 C10 C11 . . . . -1.0(8) ?
    C23 C22 C21 C20 . . . . 178.2(8) ?
    C3 C20 C21 C22 . . . . -178.4(6) ?
    C9 C10 C11 S1 . . . . 1.6(9) ?
    C8 S1 C11 C10 . . . . -1.3(6) ?
loop_
    _geom_hbond_atom_site_label_D
    _geom_hbond_atom_site_label_H
    _geom_hbond_atom_site_label_A
    _geom_hbond_site_symmetry_A
    _geom_hbond_distance_DH
    _geom_hbond_distance_HA
    _geom_hbond_distance_DA
    _geom_hbond_angle_DHA
    N2 H2A O5 . 0.88 1.86 2.697(5) 158
    O1 H1 O2 2_667 0.84 1.80 2.628(5) 171
    O3 H3 O6 2_656 0.84 1.78 2.597(5) 162
data_global
_journal_date_recd_electronic     2010-11-10
_journal_date_accepted     2011-02-22
_journal_name_full     'Acta Crystallographica, Section E'
_journal_year     2011
_journal_volume     67
_journal_issue      4
_journal_page_first     o770
_journal_page_last     o771
_journal_paper_category     QO
_journal_coeditor_code     YA2135
_publ_contact_author_name     'Xiu-Rong Hu'
_publ_contact_author_address
;
Center of Analysis and Measurement
Zhejiang University
Hangzhou, 310028
P. R. China
;
_publ_contact_author_email     'huxiurong@yahoo.com.cn'
_publ_contact_author_fax     '86-571-88273690'
_publ_contact_author_phone     '86-571-88273491'
_publ_section_title
;
Eprosartan mesylate, an angiotensin II-receptor antagonist
;
loop_
    _publ_author_name
    _publ_author_address
    'Jing-Jing Qian'
;
College of Pharmaceutical Science
Zhejiang Chinese Medical University
Hangzhou, Zhejiang 310053
People's Republic of China
;
    'Xiu-Rong Hu'
;
Center of Analysis and Measurement
Zhejiang University
Hangzhou, Zhejiang 310028
People's Republic of China
;
    'Jianming Gu'
;
Center of Analysis and Measurement
Zhejiang University
Hangzhou, Zhejiang 310028
People's Republic of China
;
    'Su-Xiang Wu'
;
College of Pharmaceutical Science
Zhejiang Chinese Medical University
Hangzhou, Zhejiang 310053
People's Republic of China
;
