# Supplementary material for: Eprosartan mesylate, an angiotensin II receptor antagonist
Source: Acta Crystallogr Sect E Struct Rep Online. 2011 Mar 2;67(Pt 4):o770–1. doi: 10.1107/S1600536811006659 (PMC3099799; doi:10.1107/S1600536811006659)
Supplement: Supplementary file 2 [file e-67-0o770-Isup2.hkl]

#
# h,k,l, Fc-squared, Fo-squared, sigma(Fo-squared) and status flag
#
data_I
_shelx_title ' ep119b in P -1'
_shelx_refln_list_code          4
_shelx_F_calc_maximum      166.72
_exptl_crystal_F_000       548.00
_reflns_d_resolution_high  0.8400
 
loop_
 _symmetry_equiv_pos_as_xyz
 'x, y, z'
 '-x, -y, -z'
 
_cell_length_a     8.6635
_cell_length_b    12.6935
_cell_length_c    13.6679
_cell_angle_alpha 112.700
_cell_angle_beta  101.386
_cell_angle_gamma  96.718
 
_shelx_F_squared_multiplier     1.000
 
loop_
 _refln_index_h
 _refln_index_k
 _refln_index_l
 _refln_F_squared_calc
 _refln_F_squared_meas
 _refln_F_squared_sigma
 _refln_observed_status
   2   0   0     2907.31     3477.40     28.28 o
   3   0   0      259.49      329.65      4.42 o
   4   0   0     1144.00     1305.98     12.52 o
   5   0   0       28.42        2.64      1.10 o
   6   0   0      312.44      297.56      4.61 o
   7   0   0       46.70       49.19      4.17 o
   8   0   0        5.17        6.42      3.01 o
   9   0   0        1.64        1.13      1.28 o
 -10   1   0        1.50       -0.12      1.77 o
  -9   1   0        4.41        1.78      1.80 o
  -8   1   0       12.01       20.42      2.31 o
  -7   1   0      232.30      240.53      3.79 o
  -6   1   0      333.69      280.28      3.97 o
  -5   1   0      141.17      120.32      2.08 o
  -4   1   0        7.29        0.93      1.44 o
  -3   1   0      447.27      435.72      5.19 o
  -2   1   0    16657.52    16219.13    200.61 o
   1   1   0     4149.47     4181.96     59.66 o
   2   1   0      215.93      297.93      3.65 o
   3   1   0      558.07      552.45      6.37 o
   4   1   0      645.30      425.89      3.79 o
   5   1   0       20.19       31.03      1.75 o
   6   1   0       30.47       39.09      1.86 o
   7   1   0        1.57        3.94      1.59 o
   8   1   0       17.12       25.29      2.62 o
   9   1   0        0.02        1.18      1.59 o
 -10   2   0        8.45        5.57      4.47 o
  -9   2   0        0.06       -0.55      1.56 o
  -8   2   0       20.19       12.23      1.72 o
  -7   2   0       26.61       18.51      1.68 o
  -6   2   0       21.38       37.14      1.82 o
  -5   2   0       19.33       10.36      3.75 o
  -4   2   0       40.44       40.40      2.33 o
  -3   2   0        4.41        8.02      2.42 o
  -1   2   0      328.56      304.84      3.54 o
   0   2   0     1427.28     1205.85     10.28 o
   1   2   0     4831.23     4580.21     62.72 o
   2   2   0      582.79      463.50      8.02 o
   3   2   0        2.46        9.93      0.72 o
   4   2   0      180.79      159.01      2.85 o
   5   2   0       13.36       24.27      1.15 o
   6   2   0      256.52      280.06      4.92 o
   7   2   0      121.98      134.66      2.67 o
   8   2   0        6.99       16.93      2.15 o
   9   2   0        0.56        8.58      4.66 o
 -10   3   0        2.67        1.78      2.27 o
  -9   3   0       15.58        9.38      2.12 o
  -8   3   0      115.00      106.47      3.05 o
  -7   3   0        6.70        8.69      1.58 o
  -6   3   0      118.62      134.72      2.57 o
  -5   3   0      359.02      303.69      4.94 o
  -4   3   0     1408.00     1488.93     15.94 o
  -3   3   0       48.15       73.65      3.73 o
  -2   3   0     1452.07     1496.77     19.39 o
  -1   3   0     2531.54     2334.34     22.56 o
   0   3   0        0.29        0.84      1.21 o
   1   3   0     3917.93     3403.39     46.21 o
   2   3   0       13.24       34.78      2.37 o
   3   3   0      384.69      291.41      6.71 o
   4   3   0      401.45      311.73      7.46 o
   5   3   0      145.53      181.78      9.14 o
   6   3   0      145.29      146.01      4.61 o
   7   3   0       49.55       55.48      2.35 o
   8   3   0        0.00       -1.31      3.92 o
   9   3   0        0.06       -2.05      4.47 o
 -10   4   0       23.70       16.87      5.43 o
  -9   4   0        0.17        2.49      1.67 o
  -8   4   0      186.86      198.16      3.66 o
  -7   4   0       40.91       41.99      2.50 o
  -6   4   0       11.56       11.46      1.47 o
  -5   4   0        4.17        1.81      1.03 o
  -4   4   0      111.41      119.32      4.85 o
  -3   4   0      653.43      638.76     10.44 o
  -2   4   0     1235.58     1701.30     22.37 o
  -1   4   0      134.73      197.42      2.41 o
   0   4   0     1412.02     1461.88     19.73 o
   1   4   0       68.46       56.20      1.42 o
   2   4   0      315.36      263.55      5.82 o
   3   4   0      291.38      223.55      8.76 o
   4   4   0      202.58      273.33     10.07 o
   5   4   0      163.60      149.90      6.53 o
   6   4   0        0.99        0.93      3.54 o
   7   4   0        0.02       -4.10      7.08 o
   8   4   0       39.54       46.80      6.34 o
  -9   5   0       20.51       11.17      2.39 o
  -8   5   0       40.42       27.17      2.49 o
  -7   5   0      251.48      239.77      4.64 o
  -6   5   0      308.49      285.01      4.91 o
  -5   5   0       65.56       71.45      2.02 o
  -4   5   0        0.34        5.41      2.98 o
  -3   5   0       14.86       19.19      2.52 o
  -2   5   0       11.90        3.92      1.15 o
  -1   5   0        0.32        2.57      0.97 o
   0   5   0      621.08      581.33      5.46 o
   1   5   0       83.59       98.44      1.37 o
   2   5   0      371.62      360.68      4.06 o
   3   5   0      218.71      289.55      7.46 o
   4   5   0        0.92       -0.93      2.98 o
   5   5   0       13.17        8.39      4.29 o
   6   5   0        0.17       -0.56      5.97 o
   7   5   0        1.33       -1.86      4.47 o
   8   5   0       13.36        8.95      5.59 o
  -9   6   0       61.28       70.79      3.31 o
  -8   6   0       15.54       16.67      1.97 o
  -7   6   0      416.10      414.27      6.24 o
  -6   6   0       33.53       44.52      3.13 o
  -5   6   0       12.89       16.56      0.72 o
  -4   6   0        0.59        0.70      1.31 o
  -3   6   0      230.76      269.97      3.26 o
  -2   6   0      155.35      206.90      3.07 o
  -1   6   0      960.02      807.80     10.24 o
   0   6   0      606.83      571.30      5.73 o
   1   6   0       19.10        6.44      0.95 o
   2   6   0       23.59       16.03      0.94 o
   3   6   0      593.85      600.35     14.54 o
   4   6   0        0.90        0.37      5.22 o
   5   6   0        5.75        3.92      4.29 o
   6   6   0        4.09        7.83      4.85 o
   7   6   0       33.41       26.29      6.15 o
  -9   7   0       21.33       14.16      4.69 o
  -8   7   0       23.73       26.28      1.40 o
  -7   7   0      164.72      200.12      8.76 o
  -6   7   0       40.23       43.54      3.69 o
  -5   7   0      343.89      308.71     12.40 o
  -4   7   0      188.02      204.21      4.68 o
  -3   7   0      394.23      395.07      6.99 o
  -2   7   0      147.71      156.87      2.39 o
  -1   7   0      151.63      139.65      2.14 o
   0   7   0       20.77       31.16      1.25 o
   1   7   0      772.30      795.05      6.12 o
   2   7   0      107.35       94.71      1.57 o
   3   7   0        7.39       11.93      3.92 o
   4   7   0      109.96       92.48      6.15 o
   5   7   0       53.63       91.73      6.90 o
   6   7   0        4.52        6.71      8.39 o
   7   7   0        1.67        1.49      4.85 o
  -9   8   0        1.84       -2.43      4.20 o
  -8   8   0       42.33       42.72      4.55 o
  -7   8   0        0.19       -1.92      3.78 o
  -6   8   0       51.37       39.71      4.86 o
  -5   8   0      281.80      291.48      6.81 o
  -4   8   0        7.71       17.28      3.53 o
  -3   8   0        1.44        2.31      1.78 o
  -2   8   0       94.81      127.94      2.71 o
  -1   8   0      319.98      290.93      3.63 o
   0   8   0      176.54      169.43      2.50 o
   1   8   0       76.45       79.65      2.07 o
   2   8   0       63.94       42.15      1.72 o
   3   8   0        1.60        3.54      3.73 o
   4   8   0        0.50        0.00      5.03 o
   5   8   0      138.98      153.82      8.39 o
   6   8   0        0.04        0.75      4.66 o
  -8   9   0       15.80        5.52      3.95 o
  -7   9   0       77.98       65.77      5.97 o
  -6   9   0       46.22       47.86      4.66 o
  -5   9   0        5.08        0.79      2.99 o
  -4   9   0       45.44       73.62      4.15 o
  -3   9   0      138.87      149.08      5.21 o
  -2   9   0      184.33      170.46      5.31 o
  -1   9   0      156.54      159.00      4.45 o
   0   9   0        6.64        5.52      1.74 o
   1   9   0       57.72       41.56      2.82 o
   2   9   0       49.70       47.74      1.91 o
   3   9   0       96.02      138.53      7.27 o
   4   9   0        1.10        2.98      4.29 o
   5   9   0        8.86        0.19      4.29 o
   6   9   0        9.90        4.29      5.59 o
  -8  10   0        4.17        2.57      4.46 o
  -7  10   0       43.96       40.68      4.81 o
  -6  10   0       31.20       14.71     10.81 o
  -5  10   0       18.07       29.25      4.09 o
  -4  10   0       35.41       48.87      3.96 o
  -3  10   0       76.69       55.47      3.62 o
  -2  10   0       72.49       88.25      3.62 o
  -1  10   0        2.57        3.62      1.45 o
   0  10   0       29.89       39.46      2.41 o
   1  10   0      110.43      108.37      3.39 o
   2  10   0       17.86       26.19      1.74 o
   3  10   0       43.45       47.36      5.97 o
   4  10   0        0.42        0.93      6.71 o
   5  10   0        4.87        3.36      5.22 o
  -7  11   0        6.59        3.27      5.50 o
  -6  11   0       12.70       12.82     11.75 o
  -5  11   0        4.80        1.54      3.10 o
  -4  11   0        2.21        3.05      3.61 o
  -3  11   0       51.76       33.97      5.73 o
  -2  11   0       11.32       21.47      2.90 o
  -1  11   0       77.55       75.97      3.67 o
   0  11   0      146.56      124.89      3.16 o
   1  11   0       16.98       20.01      2.30 o
   2  11   0       53.28       50.04      4.15 o
   3  11   0       15.85        3.36      4.47 o
   4  11   0       11.93        2.61      5.03 o
  -6  12   0        1.63        0.19      2.90 o
  -5  12   0        1.01        5.05      5.22 o
  -4  12   0        0.80        0.89      2.83 o
  -3  12   0        0.08       -0.33      2.44 o
  -2  12   0        0.00       -0.83      2.68 o
  -1  12   0        0.00       -0.29      1.62 o
   0  12   0       20.76       17.47      2.62 o
   1  12   0        7.40        4.50      1.77 o
   2  12   0       41.03       35.71      2.61 o
   3  12   0       23.81       -0.75      4.29 o
  -5  13   0        3.63        6.20      4.69 o
  -4  13   0        0.00       -2.85      3.95 o
  -3  13   0        0.03        0.91      4.21 o
  -2  13   0       13.65       11.64      2.90 o
  -1  13   0        4.49        3.26      2.57 o
   0  13   0        4.88        4.07      1.80 o
   1  13   0        9.88        2.57      2.67 o
   1 -14   1        4.59        2.24      2.24 o
   2 -14   1        2.28        2.42      2.98 o
   3 -14   1        0.00        0.18      2.44 o
  -2 -13   1        6.57        0.00      3.17 o
  -1 -13   1        2.26        2.11      1.90 o
   0 -13   1       42.48       34.05      2.56 o
   1 -13   1        0.42       -1.03      1.98 o
   2 -13   1        1.24        2.77      2.99 o
   3 -13   1        7.96       13.90      3.30 o
   4 -13   1        4.08        0.84      2.90 o
   5 -13   1        4.86        4.66      4.66 o
  -3 -12   1        0.00       -0.75      6.15 o
  -2 -12   1       51.62       53.41      2.75 o
  -1 -12   1       20.19       20.31      1.68 o
   0 -12   1       47.90       37.71      2.74 o
   1 -12   1        9.34        5.49      1.96 o
   2 -12   1       23.77       21.44      3.03 o
   3 -12   1       17.18       18.00      3.36 o
   4 -12   1       32.74       39.22      4.09 o
   5 -12   1        6.87        0.58      2.96 o
   6 -12   1        0.45        1.64      3.49 o
   7 -12   1        0.00        2.94      4.02 o
  -4 -11   1       16.79       40.09      5.97 o
  -3 -11   1        4.39        1.73      0.54 o
  -2 -11   1        9.45       13.66      1.34 o
  -1 -11   1       20.88       17.61      2.06 o
   0 -11   1       78.05       72.80      2.33 o
   1 -11   1        5.13        4.66      1.38 o
   2 -11   1      397.73      409.83      5.74 o
   3 -11   1      351.90      365.08      5.32 o
   4 -11   1       16.76       14.64      3.56 o
   5 -11   1       12.88        3.27      3.95 o
   6 -11   1       43.01       13.80     12.86 o
   7 -11   1       36.18       57.90      5.41 o
  -5 -10   1        3.31        1.12      4.66 o
  -4 -10   1       10.48        2.05      4.47 o
  -3 -10   1      148.16      113.08      4.41 o
  -2 -10   1       16.56       21.11      1.71 o
  -1 -10   1       18.00       27.08      1.99 o
   0 -10   1      291.46      293.19      5.62 o
   1 -10   1       38.64       40.60      1.74 o
   2 -10   1       93.79       91.02      2.51 o
   3 -10   1        0.69        6.11      1.43 o
   4 -10   1       49.15       22.35      1.37 o
   5 -10   1       56.75       55.95      5.31 o
   6 -10   1       13.91       15.08     13.14 o
   7 -10   1       29.86       26.68      4.42 o
   8 -10   1        8.52       15.51      5.31 o
  -6  -9   1        2.15       -1.31      4.85 o
  -5  -9   1       16.55        1.31      4.66 o
  -4  -9   1        1.58       -1.49      4.10 o
  -3  -9   1       28.51       23.23      4.85 o
  -2  -9   1      174.48      224.74      3.42 o
  -1  -9   1       28.81       31.94      1.83 o
   0  -9   1       46.16       34.82      1.54 o
   1  -9   1        6.80       20.19      1.62 o
   2  -9   1        0.84       -0.29      1.40 o
   3  -9   1       97.43       61.71      8.58 o
   4  -9   1      423.24      436.93     16.50 o
   5  -9   1        4.26       12.93      4.77 o
   6  -9   1       39.34       52.77      4.28 o
   7  -9   1        3.98       -1.75      3.84 o
   8  -9   1       84.89       79.77      6.30 o
  -7  -8   1        9.61        9.88      6.15 o
  -6  -8   1       14.47       27.22      9.70 o
  -5  -8   1       37.74       45.31      6.34 o
  -4  -8   1       54.00       57.98      5.78 o
  -2  -8   1       25.71       23.98      0.99 o
  -1  -8   1       37.79       63.22      2.10 o
   0  -8   1       18.28       16.49      1.59 o
   1  -8   1      240.54      270.17      4.09 o
   2  -8   1      160.89      195.12      3.67 o
   3  -8   1      508.72      548.65      7.18 o
   4  -8   1       12.93       25.73      1.63 o
   5  -8   1      105.55      121.84      1.79 o
   6  -8   1       45.11       64.30      2.50 o
   7  -8   1       58.39       62.47      4.57 o
   8  -8   1       44.93       48.99      3.88 o
   9  -8   1        2.03        4.47      4.37 o
  -7  -7   1        2.65        6.34      5.41 o
  -6  -7   1        1.13       -0.19      3.92 o
  -5  -7   1        7.00        6.34      4.66 o
  -4  -7   1        1.27        6.90      4.10 o
  -3  -7   1      243.03      249.32      5.40 o
  -2  -7   1      348.55      305.04      6.53 o
  -1  -7   1       57.79       84.97      2.05 o
   0  -7   1       91.52       98.34      2.59 o
   1  -7   1      479.80      393.78      5.71 o
   2  -7   1       29.18       30.60      2.70 o
   3  -7   1      612.20      911.86      9.45 o
   4  -7   1      457.71      572.90      7.83 o
   5  -7   1       58.40       71.78      5.41 o
   6  -7   1        6.96        2.38      1.58 o
   7  -7   1       76.43       79.46      2.05 o
   8  -7   1        5.23        4.02      1.71 o
   9  -7   1       44.59       45.88     27.50 o
  -8  -6   1        1.96        5.97      5.41 o
  -7  -6   1        4.08        3.92      4.85 o
  -6  -6   1        0.72        2.80      4.47 o
  -5  -6   1      370.98      419.31     14.73 o
  -4  -6   1      327.83      274.07     11.00 o
  -3  -6   1      211.81      214.19      4.80 o
  -2  -6   1      237.95      152.55      1.65 o
  -1  -6   1        3.28        7.93      1.16 o
   0  -6   1      300.72      190.72      4.79 o
   1  -6   1      463.57      640.08      5.90 o
   2  -6   1      338.04      213.78      3.49 o
   3  -6   1      118.14       57.94      4.29 o
   4  -6   1       13.26       14.73      3.54 o
   5  -6   1        2.06        7.46      5.59 o
   6  -6   1       46.18       34.80      1.57 o
   7  -6   1       27.97       41.70      5.04 o
   8  -6   1        2.54        4.00      1.56 o
   9  -6   1        0.98        0.17      1.38 o
  -8  -5   1        4.30        6.15      5.03 o
  -7  -5   1       43.85       58.17      9.88 o
  -6  -5   1       35.80       48.29      5.41 o
  -5  -5   1      211.47      180.85      7.08 o
  -4  -5   1       21.76       18.46      3.73 o
  -3  -5   1       20.34       68.69      3.45 o
  -2  -5   1      625.10      549.78      4.87 o
  -1  -5   1        9.06       12.40      1.81 o
   0  -5   1      685.82      770.16      6.20 o
   1  -5   1       76.80       66.63      2.61 o
   2  -5   1      208.54      141.73      3.92 o
   3  -5   1      214.59      179.17      5.41 o
   4  -5   1      248.61      214.97      6.15 o
   5  -5   1       27.02       24.80      3.73 o
   6  -5   1       76.04       54.69      4.38 o
   7  -5   1        0.67        1.72      2.78 o
   8  -5   1        2.50        1.29      1.48 o
   9  -5   1        5.98        2.87      2.08 o
  -9  -4   1        6.34        8.02      5.22 o
  -8  -4   1        3.07        4.85      4.47 o
  -7  -4   1       18.43       21.63      4.85 o
  -6  -4   1       19.58       10.25      4.10 o
  -5  -4   1        6.62        7.83      3.54 o
  -4  -4   1       51.64       92.29      4.85 o
  -3  -4   1      276.67      312.44      5.72 o
  -2  -4   1      589.47      605.08      6.79 o
  -1  -4   1        3.64       67.01      1.51 o
   0  -4   1     4721.11     5287.59     34.71 o
   1  -4   1    11160.32    12210.42    112.24 o
   2  -4   1     3148.37     3180.36     39.71 o
   3  -4   1      831.77      597.18     10.07 o
   4  -4   1     2045.11     2097.31     30.76 o
   5  -4   1        3.17       11.56      2.98 o
   6  -4   1        3.69        8.16      1.61 o
   7  -4   1       91.38       81.78      3.62 o
   8  -4   1       35.75       39.19      3.02 o
   9  -4   1        0.34        0.33      2.06 o
  -9  -3   1       16.10       24.98      5.59 o
  -8  -3   1       32.23       33.26      1.55 o
  -7  -3   1        1.15        1.24      0.52 o
  -6  -3   1       90.81       95.39      2.05 o
  -5  -3   1       93.51       77.54      4.40 o
  -4  -3   1       28.05       38.79      0.70 o
  -3  -3   1     1680.30     1842.83     21.35 o
  -2  -3   1      282.52      170.52      3.66 o
  -1  -3   1     8385.72     8240.96     93.46 o
   0  -3   1     4501.16     4394.36     30.48 o
   1  -3   1    27796.07    26835.94    246.86 o
   2  -3   1       60.07        6.06      1.85 o
   3  -3   1       27.63       52.95      5.22 o
   4  -3   1      118.08       68.42      3.54 o
   5  -3   1      174.80      154.38      4.85 o
   6  -3   1        3.30        1.03      1.83 o
   7  -3   1      246.42      249.45      4.51 o
   8  -3   1       90.82       77.39      3.25 o
   9  -3   1        3.16        3.81      2.32 o
  -9  -2   1        0.42        3.06      1.47 o
  -8  -2   1        0.02        0.91      0.94 o
  -7  -2   1       11.60        7.14      1.44 o
  -6  -2   1        0.87        0.60      0.78 o
  -5  -2   1      112.18      175.19      1.97 o
  -4  -2   1      163.88      157.61      2.04 o
  -3  -2   1       37.50        8.26      0.69 o
  -2  -2   1       74.90      114.59      2.34 o
  -1  -2   1    14313.73    14040.09     89.25 o
   0  -2   1     1685.70     1474.69     11.12 o
   1  -2   1     1329.39     1314.73     11.07 o
   2  -2   1      541.93      583.21      6.81 o
   3  -2   1        2.33        6.90      2.24 o
   4  -2   1      517.32      449.89      7.64 o
   5  -2   1      859.54      900.50      9.97 o
   6  -2   1      476.70      481.40     13.24 o
   7  -2   1       17.93        7.67      1.47 o
   8  -2   1        1.52        0.99      1.40 o
   9  -2   1        1.21       -0.15      1.72 o
  -9  -1   1        0.02        0.65      1.55 o
  -8  -1   1       20.77       13.00      1.60 o
  -7  -1   1       34.50       31.38      2.58 o
  -6  -1   1        9.42       16.00      1.97 o
  -5  -1   1       58.26       60.12      1.62 o
  -4  -1   1      318.27      323.62      4.33 o
  -3  -1   1       54.58       49.66      2.45 o
  -2  -1   1     4837.61     4625.36     26.22 o
  -1  -1   1      224.14      373.43      7.00 o
   1  -1   1      675.55      534.74      8.67 o
   2  -1   1      333.41      204.10      5.03 o
   3  -1   1      708.88      691.65      6.72 o
   4  -1   1      392.04      407.38      6.71 o
   5  -1   1        1.50        1.57      1.65 o
   6  -1   1        7.64        0.60      1.49 o
   7  -1   1        5.94        3.66      1.35 o
   8  -1   1       48.73       51.09      3.21 o
   9  -1   1       20.02        0.00      2.17 o
 -10   0   1       25.56       26.62      7.18 o
  -9   0   1        0.19        1.80      1.44 o
  -8   0   1        1.17        2.29      1.30 o
  -7   0   1      158.83      186.98      3.53 o
  -6   0   1      231.61      230.27      3.96 o
  -5   0   1      184.68      133.86      2.32 o
  -4   0   1      243.35      266.71      4.00 o
  -3   0   1      563.63      624.79      9.14 o
  -2   0   1     2124.81     2815.45     16.86 o
   1   0   1      114.31       54.27      1.05 o
   2   0   1    11128.13    11759.95     99.51 o
   3   0   1      706.08      896.42     19.48 o
   4   0   1     1268.86     1347.72     13.03 o
   5   0   1      881.41     1045.81     13.14 o
   6   0   1      263.48      232.51      7.18 o
   7   0   1        1.71        2.68      1.28 o
   8   0   1       83.30      107.83      2.47 o
   9   0   1        0.07        0.78      1.36 o
 -10   1   1       12.37       13.91      2.22 o
  -9   1   1      135.41      142.83      3.52 o
  -8   1   1        8.93        2.85      1.63 o
  -7   1   1      417.88      353.90      8.14 o
  -6   1   1      115.57      124.99      2.30 o
  -5   1   1       34.16       19.33      2.84 o
  -4   1   1      318.48      336.78      4.54 o
  -3   1   1       21.88       33.17      1.55 o
  -2   1   1        0.62        0.75      0.52 o
  -1   1   1     3272.81     3275.54     26.35 o
   1   1   1       35.32        5.24      0.85 o
   2   1   1     8039.56     7686.40     62.23 o
   3   1   1       13.13       16.33      1.38 o
   4   1   1      153.04      180.63      3.64 o
   5   1   1      152.04      123.20      4.85 o
   6   1   1      113.62      108.38      3.11 o
   7   1   1        5.03        2.51      1.01 o
   8   1   1       30.60       28.67      1.90 o
   9   1   1       24.17       18.68      1.45 o
 -10   2   1        2.23        1.17      1.78 o
  -9   2   1      127.20      133.95      3.51 o
  -8   2   1        8.66       12.25      1.70 o
  -7   2   1       34.21       41.76      2.72 o
  -6   2   1       90.03       73.10      2.18 o
  -5   2   1       78.38       43.66      1.88 o
  -4   2   1     1060.95     1124.86     10.14 o
  -3   2   1      150.84      162.15      2.74 o
  -2   2   1      124.24      185.70      4.66 o
  -1   2   1      111.08      120.07      2.02 o
   0   2   1      371.17      570.83     12.49 o
   1   2   1     2894.14     3229.48     33.51 o
   2   2   1       50.32        7.85      0.64 o
   3   2   1       32.69       34.09      1.22 o
   4   2   1     1707.39     1556.47     13.97 o
   5   2   1       15.81       27.96      1.80 o
   6   2   1        2.18        0.43      0.91 o
   7   2   1       13.55       10.15      0.90 o
   8   2   1        0.52        0.48      1.01 o
   9   2   1       22.74       36.73      9.51 o
 -10   3   1        0.17        0.73      1.53 o
  -9   3   1        2.35        0.65      1.47 o
  -8   3   1       29.46       28.90      3.12 o
  -7   3   1      114.15       94.50      2.85 o
  -6   3   1     1234.05     1244.61     12.41 o
  -5   3   1      261.83      236.64      3.18 o
  -4   3   1      122.75      126.12      2.42 o
  -3   3   1      594.45      628.01     10.44 o
  -2   3   1       31.73       59.48      3.54 o
  -1   3   1      286.77      261.51      3.30 o
   0   3   1     3220.47     2986.01     20.20 o
   1   3   1      644.24      439.00      3.74 o
   2   3   1       77.03       76.05      1.76 o
   3   3   1        1.32       21.25      5.59 o
   4   3   1      255.36      280.23      7.46 o
   5   3   1        0.01        2.80      5.59 o
   6   3   1        8.98       15.29      4.85 o
   7   3   1       24.76       28.34      8.76 o
   8   3   1        1.36        2.80      4.47 o
 -10   4   1        0.02       -0.76      2.21 o
  -9   4   1       20.68       20.13      2.52 o
  -8   4   1      156.87      135.64      2.97 o
  -7   4   1       67.43       84.44      6.54 o
  -6   4   1      109.22       90.62      2.40 o
  -5   4   1       69.53      119.85      2.82 o
  -4   4   1      374.57      357.78     10.44 o
  -3   4   1     2100.15     2111.66     30.20 o
  -2   4   1     2524.20     2231.38     53.42 o
  -1   4   1      256.53      184.62      3.55 o
   0   4   1       41.86        4.38      1.25 o
   1   4   1       35.02       29.03      3.26 o
   2   4   1      815.72      697.05     15.10 o
   3   4   1       16.56       27.97      3.54 o
   4   4   1        4.87        3.17      3.36 o
   5   4   1       66.13       76.81      5.78 o
   6   4   1       78.21       96.76     10.44 o
   7   4   1        9.02       10.07      5.22 o
   8   4   1       11.37       23.31      9.51 o
 -10   5   1        0.53        0.08      2.36 o
  -9   5   1       33.75       23.50      2.60 o
  -8   5   1       25.80       28.50      2.72 o
  -7   5   1        1.56        1.74      0.89 o
  -6   5   1      149.04      118.92      2.08 o
  -5   5   1      249.35      280.37      8.48 o
  -4   5   1      899.56     1007.17     18.46 o
  -3   5   1       30.25      122.12      6.90 o
  -2   5   1      445.33      439.45      4.79 o
  -1   5   1      155.52      126.78      3.17 o
   0   5   1        0.77        1.04      1.31 o
   1   5   1      204.00      128.64      2.73 o
   2   5   1      232.46      304.55      4.24 o
   3   5   1        0.68        2.05      2.98 o
   4   5   1       14.07       33.37      4.85 o
   5   5   1       16.21       19.20      8.02 o
   6   5   1      162.90      169.10      8.39 o
   7   5   1       21.14       22.93      5.97 o
   8   5   1        9.40        3.92      5.22 o
  -9   6   1        0.48        1.90      3.53 o
  -8   6   1        6.58        6.19      1.27 o
  -7   6   1       29.75       48.70      9.70 o
  -6   6   1      192.42      195.93      5.21 o
  -5   6   1       46.52       35.05      3.16 o
  -4   6   1        4.44        6.90      2.37 o
  -3   6   1       23.51       41.02      3.73 o
  -2   6   1      249.61      232.89      3.02 o
  -1   6   1       34.83       40.72      1.75 o
   0   6   1      404.62      408.28      5.33 o
   1   6   1      216.43      282.16      4.98 o
   2   6   1        0.01        1.45      0.80 o
   3   6   1        9.17       23.12      4.10 o
   4   6   1      256.35      293.84      9.14 o
   5   6   1       30.01       19.58      5.22 o
   6   6   1       41.51       61.53     10.81 o
   7   6   1        1.73        5.41      5.22 o
  -9   7   1        0.97        2.85      4.19 o
  -8   7   1       26.31       48.00      4.34 o
  -7   7   1       27.90       36.17      6.52 o
  -6   7   1      136.89      176.63      5.47 o
  -5   7   1       43.59       50.49      4.29 o
  -4   7   1       47.62       69.26      3.56 o
  -3   7   1       37.39       26.82      2.77 o
  -2   7   1      989.36     1132.61     21.91 o
  -1   7   1       60.66       58.23      1.76 o
   0   7   1        6.08       11.70      1.36 o
   1   7   1        4.08        6.80      1.24 o
   2   7   1      223.78      279.94      2.91 o
   3   7   1      172.90      176.75      6.90 o
   4   7   1      125.56      138.53     10.81 o
   5   7   1       11.29       24.24      9.14 o
   6   7   1       25.93       22.93      6.15 o
   7   7   1        8.39       16.78      6.34 o
  -9   8   1       10.22        6.62      4.70 o
  -8   8   1       41.48       47.92      4.68 o
  -7   8   1        2.28        8.95      3.69 o
  -6   8   1        1.12        1.21      2.90 o
  -5   8   1        0.01        0.58      2.57 o
  -4   8   1        3.86        8.26      3.33 o
  -3   8   1      227.15      296.69      8.76 o
  -2   8   1       82.90       78.63      2.33 o
  -1   8   1       46.63       40.37      2.12 o
   0   8   1      182.89      205.09      3.30 o
   1   8   1        4.31        6.22      1.36 o
   2   8   1       50.80       39.50      2.16 o
   3   8   1       42.09       50.15      5.22 o
   4   8   1       77.03       70.29      6.53 o
   5   8   1       24.62        2.98      5.03 o
   6   8   1        0.78        2.24      5.22 o
  -8   9   1        5.99       15.22      4.34 o
  -7   9   1       28.97       35.37      4.55 o
  -6   9   1      119.15      144.52      8.50 o
  -5   9   1       24.24       18.13      4.43 o
  -4   9   1      136.71      171.59      6.10 o
  -3   9   1        1.69        3.45      2.50 o
  -2   9   1        1.79        2.47      1.31 o
  -1   9   1        0.01       -0.45      1.47 o
   0   9   1       28.74       26.51      2.19 o
   1   9   1        2.29        0.75      0.99 o
   2   9   1        0.88       -1.17      1.07 o
   3   9   1       35.19       55.00      9.14 o
   4   9   1       39.84        0.00      5.59 o
   5   9   1        5.97       -0.75      4.66 o
  -8  10   1        0.13       -2.47      4.82 o
  -7  10   1        0.00        0.84      6.62 o
  -6  10   1        0.25        1.90      3.36 o
  -5  10   1       56.97       82.27      5.93 o
  -4  10   1       34.15       34.77      3.76 o
  -3  10   1        4.86       -0.13      2.04 o
  -2  10   1        0.88        2.18      2.21 o
  -1  10   1       39.92       24.45      2.16 o
   0  10   1       46.12       72.60      4.16 o
   1  10   1       12.98       18.14      3.09 o
   2  10   1        4.80        6.51      1.48 o
   3  10   1        5.46       -0.56      3.73 o
   4  10   1        2.06       -1.49      4.47 o
  -7  11   1        3.93        3.29      4.77 o
  -6  11   1       50.77       73.32      5.33 o
  -5  11   1       34.85       26.97     19.48 o
  -4  11   1        3.71        0.84      2.77 o
  -3  11   1        1.97        0.71      5.87 o
  -2  11   1        9.36        7.78      1.62 o
  -1  11   1      138.84      134.88      3.35 o
   0  11   1        2.95        5.18      1.57 o
   1  11   1        8.19        6.82      1.58 o
   2  11   1       28.06       19.04      1.84 o
   3  11   1       27.42       -2.42      4.66 o
  -6  12   1        0.93       -0.77      5.53 o
  -5  12   1        1.03        2.46      4.01 o
  -4  12   1       20.31        8.48      8.20 o
  -3  12   1       82.90       88.51      5.24 o
  -2  12   1        3.00        1.53      1.64 o
  -1  12   1       14.30        6.56      1.94 o
   0  12   1        0.50        0.58      1.74 o
   1  12   1        2.29        2.08      1.53 o
   2  12   1        7.38        0.75      5.78 o
  -4  13   1       42.85       53.39      6.25 o
  -3  13   1        1.71        2.42      3.36 o
  -2  13   1        1.08       -0.31      2.24 o
  -1  13   1        2.51        0.75      1.48 o
   0  13   1        4.65        3.46      1.92 o
   0 -14   2        3.09       -0.10      2.57 o
   1 -14   2        2.23        2.38      4.10 o
   2 -14   2        3.25        5.31      2.77 o
   3 -14   2       14.75        1.06      3.33 o
   4 -14   2       39.66       42.97      4.55 o
  -2 -13   2       27.10       15.33      8.67 o
  -1 -13   2       23.71       16.27      5.22 o
   0 -13   2        9.78        5.03      1.52 o
   1 -13   2       11.22        5.36      1.90 o
   2 -13   2       21.13       12.66      2.51 o
   3 -13   2        1.04       -0.85      1.51 o
   4 -13   2        0.79        2.88      1.82 o
   5 -13   2        0.03       -1.58      3.30 o
   6 -13   2        3.19        1.03      4.23 o
  -4 -12   2       14.97        1.68      4.66 o
  -3 -12   2        0.75        2.24      4.10 o
  -2 -12   2       12.56        7.07      1.41 o
  -1 -12   2        6.48        3.14      2.29 o
   0 -12   2        4.15        2.62      1.56 o
   1 -12   2       93.52       83.32      3.06 o
   2 -12   2       71.44       78.71      5.00 o
   3 -12   2        0.42       -0.35      1.48 o
   4 -12   2        7.72        7.47      1.93 o
   5 -12   2       29.74       27.90     18.18 o
   6 -12   2       10.84        4.91      4.51 o
   7 -12   2        2.29        0.47      3.43 o
  -5 -11   2        0.43       -1.12      4.47 o
  -4 -11   2       13.71        1.12      4.10 o
  -3 -11   2        1.98        2.57      1.24 o
  -2 -11   2        2.35        2.30      0.98 o
  -1 -11   2       12.06       16.22      1.91 o
   0 -11   2       17.05       22.67      1.65 o
   1 -11   2       50.53       37.15      3.24 o
   2 -11   2        5.27        6.32      2.03 o
   3 -11   2      126.65      109.77      4.12 o
   4 -11   2      262.89      254.91      6.81 o
   5 -11   2        3.77        0.35      1.12 o
   6 -11   2        3.34        3.54      4.66 o
   7 -11   2        0.00       -2.66      4.48 o
  -6 -10   2        3.75        1.86      5.03 o
  -5 -10   2        7.02       -0.93      4.47 o
  -4 -10   2        0.79        1.68      4.10 o
  -3 -10   2        2.65        4.49      1.16 o
  -2 -10   2       41.33       47.84      1.49 o
  -1 -10   2      187.68      195.10      2.89 o
   0 -10   2      158.69      133.76      3.16 o
   1 -10   2       64.28       61.32      3.44 o
   2 -10   2      591.91      638.26      8.28 o
   3 -10   2      101.89      105.20      7.74 o
   4 -10   2       15.36       31.08      3.45 o
   5 -10   2        2.27        0.56      1.24 o
   6 -10   2        1.21        0.08      1.31 o
   7 -10   2        1.87        1.65      4.01 o
   8 -10   2       16.37       13.77      4.28 o
  -6  -9   2        0.98       -0.93      7.27 o
  -5  -9   2        0.03        2.61      7.46 o
  -4  -9   2       72.95       70.48      9.32 o
  -3  -9   2       14.34       20.02      1.06 o
  -2  -9   2      232.98      262.22      3.30 o
  -1  -9   2       20.60       25.53      2.19 o
   0  -9   2        0.01        1.51      2.13 o
   1  -9   2       12.62       13.25      2.41 o
   2  -9   2       30.18       47.11      2.83 o
   3  -9   2       98.26       78.32      3.13 o
   4  -9   2      214.10      203.26      3.50 o
   5  -9   2       78.42       85.29      2.57 o
   6  -9   2       99.58      106.86      2.30 o
   7  -9   2       20.56       18.66      1.83 o
   8  -9   2        6.84        5.22      3.92 o
  -7  -8   2        3.34        7.64      5.59 o
  -6  -8   2       14.52       21.25      5.59 o
  -5  -8   2       19.47       13.61      5.03 o
  -4  -8   2      256.40      317.64      8.02 o
  -3  -8   2      103.60      161.96      6.13 o
  -2  -8   2       10.20        1.65      0.69 o
  -1  -8   2      294.12      333.31      4.29 o
   0  -8   2       40.32       41.95      2.30 o
   1  -8   2     1187.81     1229.55     14.08 o
   2  -8   2       65.28      118.55      2.79 o
   3  -8   2      283.94      308.85      4.93 o
   4  -8   2       14.30       25.42      4.85 o
   5  -8   2       12.53       49.59      5.41 o
   6  -8   2       53.73       60.97      5.78 o
   7  -8   2       14.59       18.22      2.33 o
   8  -8   2       10.72        8.39      2.90 o
   9  -8   2        2.04        0.00      2.64 o
  -8  -7   2        0.30        1.86      5.03 o
  -7  -7   2        3.08        5.78      5.03 o
  -6  -7   2      102.90       93.04      7.08 o
  -5  -7   2        8.93       18.09      4.85 o
  -4  -7   2        2.44        3.71      2.70 o
  -3  -7   2      117.67      108.77      2.44 o
  -2  -7   2       29.51       34.42      1.80 o
  -1  -7   2     1219.63     1241.78     10.14 o
   0  -7   2       56.41       41.17      3.86 o
   1  -7   2     1470.93     1412.11     14.31 o
   2  -7   2     2141.21     2039.32     18.97 o
   3  -7   2      158.52      192.69      3.07 o
   4  -7   2      153.57      168.92      6.15 o
   5  -7   2      466.99      468.16     10.44 o
   6  -7   2        1.36       -1.31      3.54 o
   7  -7   2       27.02       20.14      7.83 o
   8  -7   2        4.55        6.02      2.26 o
   9  -7   2       14.23        4.54      2.43 o
  -8  -6   2        0.00        3.73      4.85 o
  -7  -6   2       23.34       22.56      8.76 o
  -6  -6   2       35.19       42.14      8.95 o
  -5  -6   2        5.95        0.75      5.78 o
  -4  -6   2       17.52       51.09      7.83 o
  -3  -6   2      347.47      335.37      3.25 o
  -2  -6   2     1244.94     1125.83     10.87 o
  -1  -6   2      289.69      235.18      2.77 o
   0  -6   2     7560.79     7958.93     51.06 o
   1  -6   2       28.49        4.48      1.66 o
   2  -6   2      474.41      320.76      4.16 o
   3  -6   2      162.29      193.90      5.78 o
   4  -6   2       26.14       37.29      3.92 o
   5  -6   2      106.19       88.56      5.03 o
   6  -6   2        1.65        7.83      3.73 o
   7  -6   2       76.14       86.46      2.90 o
   8  -6   2       83.64       66.54      3.93 o
   9  -6   2        4.50        4.70      2.40 o
  -8  -5   2       10.37        5.41      4.85 o
  -7  -5   2       11.21        6.90      7.27 o
  -6  -5   2       35.43       33.75      5.03 o
  -5  -5   2       35.94       52.60      3.62 o
  -4  -5   2       57.23       51.94      3.73 o
  -3  -5   2       60.14       34.21      1.43 o
  -2  -5   2     1290.17     1232.91      7.85 o
  -1  -5   2       39.16       19.45      1.18 o
   0  -5   2     1796.24     1597.91     11.98 o
   1  -5   2      624.99      457.75      4.38 o
   2  -5   2      130.14       87.59      3.44 o
   3  -5   2      161.25      181.97      4.19 o
   4  -5   2        1.14        9.70      2.98 o
   5  -5   2       41.96       36.54      3.92 o
   6  -5   2      167.14      191.48      9.32 o
   7  -5   2      311.71      279.42      5.02 o
   8  -5   2       78.53       83.98      5.00 o
   9  -5   2        4.40        7.35      2.42 o
  -9  -4   2       10.28       -1.31      4.29 o
  -8  -4   2        2.44        4.47      6.71 o
  -7  -4   2        3.67       -1.12      3.54 o
  -6  -4   2        0.31        2.09      1.41 o
  -5  -4   2        0.31        0.39      0.78 o
  -4  -4   2       22.22       10.12      0.54 o
  -3  -4   2        3.63        4.89      0.51 o
  -2  -4   2       24.60       43.13      1.32 o
  -1  -4   2      103.06       68.79      1.52 o
   0  -4   2       50.20       64.43      2.08 o
   1  -4   2     1694.61     2045.04     18.19 o
   2  -4   2      122.52      139.70      4.66 o
   3  -4   2       71.47       55.54      4.94 o
   4  -4   2      125.40      132.93      4.85 o
   5  -4   2      302.72      269.97      8.95 o
   6  -4   2      390.55      294.39      7.46 o
   7  -4   2        5.22        5.78      2.06 o
   8  -4   2        0.43        0.84      1.79 o
   9  -4   2       71.41      101.62      4.55 o
  -9  -3   2       30.66       33.19      5.41 o
  -8  -3   2        0.13        0.84      0.77 o
  -7  -3   2        3.57        1.38      1.06 o
  -6  -3   2      647.06      627.25      5.65 o
  -5  -3   2      315.42      358.34      3.77 o
  -4  -3   2       11.75        4.84      0.97 o
  -3  -3   2       65.47       24.23      0.98 o
  -2  -3   2     1152.57     1111.95      7.04 o
  -1  -3   2     3537.38     4354.39     35.52 o
   0  -3   2     1349.92     1216.88     13.46 o
   1  -3   2     1720.68     1642.73     14.57 o
   2  -3   2     1198.31     1174.90     11.27 o
   3  -3   2       59.99       24.41      2.11 o
   4  -3   2       85.54       46.22      3.64 o
   5  -3   2      237.64      269.22      6.34 o
   6  -3   2       71.93       65.81      5.97 o
   7  -3   2      105.57      106.71      3.97 o
   8  -3   2       13.16        4.13      2.37 o
   9  -3   2       94.22       96.01      3.75 o
  -9  -2   2        0.23       -0.82      1.03 o
  -8  -2   2      161.87      196.23      3.18 o
  -7  -2   2        3.34        4.71      1.53 o
  -6  -2   2      330.78      361.68      3.95 o
  -5  -2   2       50.80       52.49      1.81 o
  -4  -2   2      900.23      922.36      7.30 o
  -3  -2   2       22.07       43.40      2.13 o
  -2  -2   2      797.98      828.24      9.30 o
  -1  -2   2       89.49      181.56      1.95 o
   0  -2   2      601.80      694.95      9.42 o
   1  -2   2       19.84       35.04      3.08 o
   2  -2   2       54.57      174.96      5.03 o
   3  -2   2     2359.25     2571.48     22.54 o
   4  -2   2       63.20       50.79      3.08 o
   5  -2   2       34.79       19.20      2.61 o
   6  -2   2       21.98       23.02      2.04 o
   7  -2   2      215.12      242.65      5.59 o
   8  -2   2       19.68       18.86      1.88 o
   9  -2   2        7.07        1.41      1.59 o
 -10  -1   2        6.50        3.79      1.52 o
  -9  -1   2        3.62        7.46      1.80 o
  -8  -1   2      218.79      231.18      3.77 o
  -7  -1   2      124.83      146.67      3.18 o
  -6  -1   2        2.19        1.34      1.13 o
  -5  -1   2      335.29      453.96      5.28 o
  -4  -1   2      387.89      425.75      5.95 o
  -3  -1   2     1015.63      889.20      6.06 o
  -2  -1   2      546.45      492.19      5.84 o
  -1  -1   2      328.29      251.90      3.70 o
   0  -1   2      333.24      217.35      4.38 o
   1  -1   2     3321.64     4143.91     59.10 o
   2  -1   2       32.05       64.66      4.66 o
   3  -1   2      939.79     1010.58      9.90 o
   4  -1   2      189.16      282.03      5.41 o
   5  -1   2       53.51       78.49      3.17 o
   6  -1   2        8.95       14.42      1.89 o
   7  -1   2       15.77       13.05      2.20 o
   8  -1   2        7.13        0.78      1.90 o
   9  -1   2        0.69        0.37      1.55 o
 -10   0   2        0.31        0.21      1.38 o
  -9   0   2        0.84        1.55      1.63 o
  -8   0   2       43.72       49.41      3.03 o
  -7   0   2        6.22        3.88      1.42 o
  -6   0   2      201.95      243.94      3.82 o
  -5   0   2      393.57      345.92      4.42 o
  -4   0   2      369.21      366.10      3.52 o
  -3   0   2      833.25      687.22      6.11 o
  -2   0   2       23.19       27.59      1.37 o
  -1   0   2      327.89      475.16      4.61 o
   0   0   2     2355.32     2434.47     37.75 o
   1   0   2    17526.29    16553.30    143.57 o
   2   0   2     2889.64     3148.45     25.89 o
   3   0   2      649.40      532.06      7.18 o
   4   0   2      306.49      427.26      6.62 o
   5   0   2       83.41      103.87      3.21 o
   6   0   2      300.53      276.53      7.18 o
   7   0   2       20.28       21.93      3.02 o
   8   0   2        1.12       -0.35      1.09 o
   9   0   2        4.08        2.65      3.22 o
 -10   1   2       15.83       13.11      2.15 o
  -9   1   2       19.89       19.98      2.86 o
  -8   1   2      102.78      107.63      2.94 o
  -7   1   2      433.22      471.03      5.51 o
  -6   1   2      724.42      697.23     15.47 o
  -5   1   2       61.22       39.61      1.79 o
  -4   1   2       24.76       13.90      1.08 o
  -3   1   2      756.42      660.09      7.49 o
  -2   1   2     3247.16     2418.19     16.56 o
  -1   1   2    24026.46    23017.72    207.69 o
   0   1   2     8008.39     7784.80     63.87 o
   1   1   2     7305.92     7518.74     61.24 o
   2   1   2     3246.65     3040.78     24.44 o
   3   1   2        8.82        0.56      0.93 o
   4   1   2      159.19      169.72      2.57 o
   5   1   2        5.79       21.04      3.17 o
   6   1   2      760.23      770.58     19.58 o
   7   1   2       76.26       75.66      2.51 o
   8   1   2       10.71        7.95      1.48 o
   9   1   2        5.97       -6.90      8.02 o
 -10   2   2        0.97        2.38      1.86 o
  -9   2   2        0.13       -0.46      1.51 o
  -8   2   2       40.86       53.94      3.02 o
  -7   2   2      172.41      136.69      3.08 o
  -6   2   2      198.90      181.50      3.82 o
  -5   2   2     2366.68     2418.09     22.50 o
  -4   2   2       66.54       48.44      2.06 o
  -3   2   2       61.28        8.11      2.61 o
  -2   2   2     3950.30     4142.60     83.90 o
  -1   2   2      181.59      133.78      6.81 o
   0   2   2      431.80      403.62      4.66 o
   1   2   2      137.01      263.52      4.47 o
   2   2   2       16.77       51.30      1.51 o
   3   2   2     1091.10      944.70     10.55 o
   4   2   2      318.36      243.96      7.23 o
   5   2   2      134.54      128.61      4.75 o
   6   2   2       41.71       57.35      5.17 o
   7   2   2      122.10      127.76      2.44 o
   8   2   2        5.40        2.37      1.03 o
 -10   3   2        6.91        6.14      1.94 o
  -9   3   2       68.81       60.61      2.48 o
  -8   3   2        8.48        4.06      1.89 o
  -7   3   2        1.15        1.38      1.53 o
  -6   3   2       54.50       62.15      5.13 o
  -5   3   2     1238.27     1348.24     12.32 o
  -4   3   2      133.44      248.16      6.15 o
  -3   3   2       17.21        2.05      2.42 o
  -2   3   2      197.14      128.68      3.10 o
  -1   3   2     2804.17     3049.76     58.17 o
   0   3   2      112.42      125.99      3.45 o
   1   3   2      324.19      444.59      7.83 o
   2   3   2        2.08        5.70      0.52 o
   3   3   2       99.41      185.11      3.39 o
   4   3   2        0.63       12.82      1.12 o
   5   3   2      122.12      125.79      5.92 o
   6   3   2       40.78       36.54      5.59 o
   7   3   2       35.85       44.93      6.34 o
   8   3   2        2.42        2.24      7.64 o
 -10   4   2        0.30        1.67      1.53 o
  -9   4   2       57.08       44.01      2.94 o
  -8   4   2        9.10       12.44      2.00 o
  -7   4   2        8.66       11.11      1.22 o
  -6   4   2       19.41       23.65      1.96 o
  -5   4   2        4.49        2.24      2.80 o
  -4   4   2      743.24      666.54     11.56 o
  -3   4   2       56.50       74.76      4.10 o
  -2   4   2      125.76       90.51      1.82 o
  -1   4   2      370.53      431.28      3.91 o
   0   4   2      440.20      501.13      4.55 o
   1   4   2       23.82        3.37      0.75 o
   2   4   2      140.04      218.88      4.66 o
   3   4   2      177.42      116.71     11.65 o
   4   4   2      300.77      305.40      8.76 o
   5   4   2       43.60       74.02      6.15 o
   6   4   2       58.94       62.46      6.90 o
   7   4   2        0.04       -3.54      4.85 o
   8   4   2       12.41       13.24      6.15 o
 -10   5   2       10.89        0.19      2.63 o
  -9   5   2       31.18       45.35      2.32 o
  -8   5   2        2.68        5.07      2.47 o
  -7   5   2        0.68        0.06      2.71 o
  -6   5   2       42.87       41.58      4.85 o
  -5   5   2      233.81      287.50      7.64 o
  -4   5   2       24.19       13.80      3.54 o
  -3   5   2      510.12      677.16     11.56 o
  -2   5   2       34.86       72.31      1.53 o
  -1   5   2       47.66       48.70      1.79 o
   0   5   2       15.94       27.01      2.06 o
   1   5   2      358.54      419.99      4.88 o
   2   5   2        2.82       12.83      1.40 o
   3   5   2        0.06        0.41      0.93 o
   4   5   2      442.96      535.28     16.41 o
   5   5   2       32.90       45.68      6.15 o
   6   5   2        4.09        2.24      4.66 o
   7   5   2        2.56        5.03      5.22 o
  -9   6   2        2.10        1.48      3.02 o
  -8   6   2       22.39       39.96     11.75 o
  -7   6   2       84.66       94.06      6.98 o
  -6   6   2      181.00      214.49      5.60 o
  -5   6   2      104.57      131.63      6.34 o
  -4   6   2       28.11       66.00      4.85 o
  -3   6   2       57.50       38.59      3.92 o
  -2   6   2        4.43        4.46      1.03 o
  -1   6   2      193.53      204.90      3.26 o
   0   6   2       82.94       77.43      2.23 o
   1   6   2        2.98        6.97      1.32 o
   2   6   2      123.26      165.16      6.81 o
   3   6   2        1.55        0.47      0.33 o
   4   6   2       36.06       43.63      5.97 o
   5   6   2        0.04       -0.93      6.90 o
   6   6   2        3.69       11.93      5.59 o
   7   6   2        9.63       12.49      6.15 o
  -9   7   2       78.58       86.00      5.59 o
  -8   7   2       10.98        8.96      3.68 o
  -7   7   2      111.80      152.42      6.55 o
  -6   7   2       49.44       45.61      4.08 o
  -5   7   2       74.39       87.44      5.97 o
  -4   7   2      229.68      192.41      7.08 o
  -3   7   2      212.84      239.77      9.70 o
  -2   7   2       41.30       46.60      1.80 o
  -1   7   2      108.17       96.51      2.46 o
   0   7   2       49.59       35.87      2.37 o
   1   7   2        2.37        0.40      1.57 o
   2   7   2       98.81      133.29      2.58 o
   3   7   2        6.43        3.82      2.70 o
   4   7   2       26.84       36.36      5.59 o
   5   7   2        0.23        0.00      3.54 o
   6   7   2       19.95       -0.93      7.83 o
  -9   8   2      129.93      121.18      6.44 o
  -8   8   2        0.46       -3.22      4.40 o
  -7   8   2        0.08        0.34      3.67 o
  -6   8   2      222.88      247.67      6.66 o
  -5   8   2      260.48      248.73      7.08 o
  -4   8   2       11.26        9.70      6.90 o
  -3   8   2       51.94       56.94      1.59 o
  -2   8   2       51.94       39.28      3.54 o
  -1   8   2        0.04        1.80      1.48 o
   0   8   2      158.37      193.95      5.03 o
   1   8   2       31.36       37.60      4.73 o
   2   8   2       49.58       53.40      1.56 o
   3   8   2        0.04       -0.33      0.58 o
   4   8   2       18.95        0.93      6.90 o
   5   8   2        0.00       -1.12      4.47 o
   6   8   2        0.59       -1.12      5.03 o
  -8   9   2       16.89       32.73      4.93 o
  -7   9   2        2.92       -1.90      3.49 o
  -6   9   2       79.49       58.61      5.73 o
  -5   9   2       18.11       13.59      4.20 o
  -4   9   2        7.48        9.88      3.16 o
  -3   9   2       27.22       38.81      3.36 o
  -2   9   2      300.50      340.15      5.65 o
  -1   9   2        5.51        5.72      1.73 o
   0   9   2        8.07        7.41      1.70 o
   1   9   2        3.77        6.02      1.74 o
   2   9   2       35.75       30.48      1.32 o
   3   9   2        6.34        9.32      4.66 o
   4   9   2        4.92        1.12      4.29 o
   5   9   2        8.66        0.19      4.10 o
  -8  10   2        8.84        9.49      4.61 o
  -7  10   2       20.23        4.51      4.96 o
  -6  10   2        8.07        4.29      5.03 o
  -5  10   2      142.78      134.76      6.15 o
  -4  10   2       24.02       46.10     11.65 o
  -3  10   2       45.01       64.37      5.50 o
  -2  10   2       23.53       25.37      3.30 o
  -1  10   2        3.12        3.95      1.81 o
   0  10   2       31.59       53.20      2.68 o
   1  10   2       30.66       25.81      1.94 o
   2  10   2        0.13        0.50      0.92 o
   3  10   2       14.02        0.56      6.34 o
   4  10   2        0.34       -1.68      4.66 o
  -7  11   2        7.44        1.29      3.76 o
  -6  11   2        1.46        5.71      4.74 o
  -5  11   2       13.12       12.67     10.25 o
  -4  11   2       16.50       11.23      3.62 o
  -3  11   2        0.84       -0.09      3.26 o
  -2  11   2        3.14        6.34      2.55 o
  -1  11   2        3.86        0.62      1.58 o
   0  11   2       15.30       11.53      1.97 o
   1  11   2       40.43       48.70      3.02 o
   2  11   2        4.23        2.45      1.59 o
   3  11   2        0.87        0.00      3.17 o
  -6  12   2        0.30        0.92      4.20 o
  -5  12   2        0.42        1.04      3.72 o
  -4  12   2        0.65        0.27      2.70 o
  -3  12   2        0.60        1.75      2.70 o
  -2  12   2        0.48        3.60      2.05 o
  -1  12   2       38.12       30.70      2.53 o
   0  12   2        1.14        2.92      1.92 o
   1  12   2       23.45       20.66      7.02 o
  -3  13   2        1.72        1.83      3.33 o
  -2  13   2        3.86        1.28      1.66 o
  -1 -14   3        0.36       -0.66      1.60 o
   0 -14   3        0.18        0.20      1.40 o
   1 -14   3       12.03        8.14      2.75 o
   2 -14   3       14.43       12.13      2.64 o
   3 -14   3        8.95        0.21      2.44 o
   4 -14   3        8.93        1.33      1.62 o
  -3 -13   3        4.85        1.68      4.29 o
  -2 -13   3        0.21        1.63      1.84 o
  -1 -13   3        9.15        3.45      2.21 o
   0 -13   3        3.62        5.31      1.75 o
   1 -13   3        0.41        1.31      1.81 o
   2 -13   3        3.08        1.60      3.08 o
   3 -13   3       11.70        6.46      2.13 o
   4 -13   3        0.05        0.95      1.63 o
   5 -13   3        6.62        0.75      7.27 o
   6 -13   3        0.01        1.19      4.22 o
  -4 -12   3        3.27        0.37      4.10 o
  -3 -12   3       25.97       25.39      5.81 o
  -2 -12   3        1.00        3.32      1.65 o
  -1 -12   3       31.20       22.62      1.62 o
   0 -12   3        0.07        1.02      2.37 o
   1 -12   3        2.72        0.75      2.61 o
   2 -12   3        1.46       -0.70      1.83 o
   3 -12   3        0.23        5.97      3.15 o
   4 -12   3       54.14       74.05      3.54 o
   5 -12   3        0.93       -0.25      1.08 o
   6 -12   3        9.48        1.12      4.85 o
   7 -12   3        9.80        4.81      4.70 o
  -5 -11   3        9.95        0.75      4.66 o
  -4 -11   3        0.03        1.93      3.45 o
  -3 -11   3       20.67       24.29      1.56 o
  -2 -11   3       43.55       45.75      1.76 o
  -1 -11   3        1.72        1.58      1.82 o
   0 -11   3       31.54       38.59      3.11 o
   1 -11   3      174.91      175.78      4.27 o
   2 -11   3       67.63       56.77      3.24 o
   3 -11   3       13.50       30.77      3.54 o
   4 -11   3      578.50      584.76      9.00 o
   5 -11   3        1.24        1.94      1.40 o
   6 -11   3       33.39       17.40      9.23 o
   7 -11   3        0.51        0.00      4.10 o
  -6 -10   3        0.01       -0.56      7.08 o
  -5 -10   3       27.52       -1.86      7.46 o
  -4 -10   3       22.90       43.71      8.76 o
  -3 -10   3       73.78       64.26      3.12 o
  -2 -10   3        5.79        2.52      1.34 o
  -1 -10   3        0.42        0.30      1.91 o
   0 -10   3       66.90       80.34      3.55 o
   1 -10   3      229.52      189.97      4.14 o
   2 -10   3     1464.99     1565.54     18.19 o
   3 -10   3      110.36      109.18      4.29 o
   4 -10   3      213.62      266.23     14.36 o
   5 -10   3       98.09       78.25      3.28 o
   6 -10   3        9.83       15.10      1.44 o
   7 -10   3        0.19        1.11      1.09 o
   8 -10   3       21.69       17.71     10.63 o
  -7  -9   3        0.62        3.36      5.41 o
  -6  -9   3        8.80        6.34      5.03 o
  -5  -9   3       43.35       49.40      5.78 o
  -4  -9   3       29.87       21.76      4.26 o
  -3  -9   3        3.28        0.86      0.86 o
  -2  -9   3      264.22      263.40      3.68 o
  -1  -9   3        4.24        7.55      1.90 o
   0  -9   3      370.87      338.33      5.33 o
   1  -9   3      240.56      198.75      4.61 o
   2  -9   3      163.44      208.07      4.03 o
   3  -9   3      122.75      108.40      2.92 o
   4  -9   3      207.73      184.03      4.38 o
   5  -9   3      212.25      233.68      4.15 o
   6  -9   3       46.24       50.71      6.34 o
   7  -9   3        1.38       -3.92      4.85 o
   8  -9   3       13.13        7.83      2.50 o
  -7  -8   3        3.59        2.80      4.85 o
  -6  -8   3       12.89       15.29      5.41 o
  -5  -8   3        8.34        7.49      3.29 o
  -4  -8   3        6.27       14.54      3.34 o
  -3  -8   3       46.32       47.23      3.05 o
  -2  -8   3      513.61      516.44      5.79 o
  -1  -8   3      110.71       90.44      2.74 o
   0  -8   3       48.31       29.61      1.89 o
   1  -8   3       46.31       64.66      2.23 o
   2  -8   3      728.41      788.51      9.49 o
   3  -8   3       44.66       25.21      3.82 o
   4  -8   3      288.69      321.43      8.76 o
   5  -8   3       90.62       89.31      6.15 o
   6  -8   3       43.70       55.19      5.78 o
   7  -8   3       34.98       33.75      9.14 o
   8  -8   3       63.25       79.74      5.78 o
   9  -8   3       57.94       68.21      2.92 o
  -8  -7   3        8.84        4.47      5.03 o
  -7  -7   3        1.13        6.90      8.02 o
  -6  -7   3       30.84       46.42      9.14 o
  -5  -7   3       46.55       40.41      6.18 o
  -4  -7   3      125.65      132.37      5.34 o
  -3  -7   3        0.11        1.70      0.63 o
  -2  -7   3      128.51      146.40      1.90 o
  -1  -7   3       20.21       15.52      1.92 o
   0  -7   3       44.17       54.62      2.06 o
   1  -7   3        6.99       14.66      1.59 o
   2  -7   3      552.13      473.27      5.35 o
   3  -7   3        0.17        1.40      1.98 o
   4  -7   3       13.31       11.93      3.73 o
   5  -7   3      249.74      242.00      7.64 o
   6  -7   3       79.15       81.66      5.97 o
   7  -7   3      194.91      217.21     11.93 o
   8  -7   3        0.09        0.62      1.67 o
   9  -7   3       28.07        8.45      5.73 o
  -8  -6   3        8.07       22.75      8.58 o
  -7  -6   3       22.94       29.27      8.76 o
  -6  -6   3       33.50       32.33      3.76 o
  -5  -6   3      177.55      196.86      9.70 o
  -4  -6   3       73.59       79.28      1.41 o
  -3  -6   3      697.48      680.53      4.93 o
  -2  -6   3       13.70        3.78      1.06 o
  -1  -6   3      929.66      970.82      7.07 o
   0  -6   3      112.06      157.27      3.23 o
   1  -6   3       99.85       59.14      1.98 o
   2  -6   3      221.75      154.85      9.60 o
   3  -6   3      556.57      470.30      8.30 o
   4  -6   3       45.26       44.52      3.26 o
   5  -6   3       48.87       49.03      4.47 o
   6  -6   3        3.15        0.19      4.66 o
   7  -6   3       39.18       31.51      4.85 o
   8  -6   3       90.81      120.21      4.85 o
   9  -6   3        2.69        1.49      2.26 o
  -9  -5   3        3.18        4.85      4.66 o
  -8  -5   3        3.56       -0.56      6.15 o
  -7  -5   3       82.41      107.02      6.53 o
  -6  -5   3       82.00       88.73      4.15 o
  -5  -5   3      321.59      362.19      5.25 o
  -4  -5   3       22.55       74.03      1.57 o
  -3  -5   3      545.82      608.68      6.75 o
  -2  -5   3      295.38      358.53      3.31 o
  -1  -5   3        8.51        1.11      1.02 o
   0  -5   3     1451.18     1931.40     19.15 o
   1  -5   3     2002.83     2778.28     24.98 o
   2  -5   3        2.55        2.15      1.78 o
   3  -5   3       63.31       50.96      4.47 o
   4  -5   3      608.04      581.00     12.58 o
   5  -5   3        7.15       32.63      6.15 o
   6  -5   3       64.92       90.98      5.22 o
   7  -5   3       10.89        5.22      3.54 o
   8  -5   3       38.34       33.60      3.35 o
   9  -5   3        3.21        1.11      2.13 o
  -9  -4   3       16.14       -1.12      6.34 o
  -8  -4   3       29.91       37.37      3.54 o
  -7  -4   3       45.16       59.10      1.67 o
  -6  -4   3       75.32       69.29      1.59 o
  -5  -4   3       36.40       22.65      1.43 o
  -4  -4   3        2.79        2.89      0.52 o
  -3  -4   3      412.76      462.53      3.90 o
  -2  -4   3      754.50      638.95      5.03 o
  -1  -4   3      115.38       79.59      1.68 o
   0  -4   3       89.36      109.39      7.22 o
   1  -4   3     2501.48     2214.73     20.58 o
   2  -4   3        3.13       14.75      2.65 o
   3  -4   3       49.60       41.19      2.44 o
   4  -4   3        5.00        1.68      1.86 o
   5  -4   3       86.76       63.85      2.83 o
   6  -4   3       22.00       14.54      3.54 o
   7  -4   3       19.32       12.86      3.73 o
   8  -4   3       19.79        6.37      2.90 o
   9  -4   3        4.46        4.42      1.93 o
  -9  -3   3        1.39        2.35      1.53 o
  -8  -3   3       39.98       54.11      2.05 o
  -7  -3   3       13.97       17.16      1.33 o
  -6  -3   3       80.19       67.64      1.85 o
  -5  -3   3       23.69       20.27      1.61 o
  -4  -3   3      427.99      383.28      3.54 o
  -3  -3   3      370.24      398.54      3.49 o
  -2  -3   3      782.61      586.29      4.55 o
  -1  -3   3       89.12       64.32      2.15 o
   0  -3   3      732.79      762.79      8.11 o
   1  -3   3      414.50      471.55      5.67 o
   2  -3   3      452.14      420.50      7.12 o
   3  -3   3      579.55      645.57      7.25 o
   4  -3   3       69.37       37.84      2.61 o
   5  -3   3       99.42      130.74      3.23 o
   6  -3   3       20.26       36.54      3.54 o
   7  -3   3      250.92      244.43      9.51 o
   8  -3   3       26.11       26.66      3.26 o
   9  -3   3        9.17        1.82      1.94 o
  -9  -2   3       20.86       28.24      2.88 o
  -8  -2   3        4.45        2.12      1.17 o
  -7  -2   3      250.49      264.31      3.64 o
  -6  -2   3      123.15      113.76      2.68 o
  -5  -2   3      266.04      244.00      3.37 o
  -4  -2   3      268.69      227.07      2.44 o
  -3  -2   3      105.58       91.23      1.66 o
  -2  -2   3      136.23      169.32      2.12 o
  -1  -2   3     2573.93     2340.93     19.83 o
   0  -2   3     3820.84     4196.44     56.03 o
   1  -2   3     2007.71     1833.25     28.15 o
   2  -2   3      471.91      479.22      8.48 o
   3  -2   3      292.79      189.06      3.30 o
   4  -2   3       21.96       28.60      1.98 o
   5  -2   3      423.41      359.41      5.07 o
   6  -2   3        2.38        1.12      2.24 o
   7  -2   3      709.02      701.87     16.97 o
   8  -2   3        4.01        3.84      2.24 o
   9  -2   3        0.60        0.02      1.48 o
 -10  -1   3       10.91       15.69      5.59 o
  -9  -1   3       22.86       28.04      2.30 o
  -8  -1   3      105.41      108.94      4.16 o
  -7  -1   3       36.38       36.28      2.20 o
  -6  -1   3        1.11       -0.37      1.32 o
  -5  -1   3     1472.65     1748.01     19.62 o
  -4  -1   3     1043.58     1057.31      7.23 o
  -3  -1   3      419.72      327.37      2.84 o
  -2  -1   3     1308.87     1314.51      9.91 o
  -1  -1   3     8704.07     8944.12     75.27 o
   0  -1   3      138.52       74.59      2.11 o
   1  -1   3      668.41      713.37     12.12 o
   2  -1   3       96.25       97.89      2.37 o
   3  -1   3      742.26      686.63      7.46 o
   4  -1   3      747.71      571.82      6.26 o
   5  -1   3      674.58      765.49      8.76 o
   6  -1   3       72.89       91.36      3.73 o
   7  -1   3       52.58       61.09     11.93 o
   8  -1   3        7.09        1.38      2.26 o
   9  -1   3        0.54        0.22      1.40 o
 -10   0   3       10.16        9.72      1.76 o
  -9   0   3        1.32        2.00      1.62 o
  -8   0   3       81.09       61.41      2.80 o
  -7   0   3        0.47       -0.37      2.24 o
  -6   0   3        2.78        3.53      2.30 o
  -5   0   3      376.06      403.82      4.28 o
  -4   0   3      697.82      747.87      5.36 o
  -3   0   3       12.67        9.32      1.16 o
  -2   0   3     1460.57     1689.26     18.55 o
  -1   0   3       48.02       25.12      3.03 o
   0   0   3     2057.27     1802.37     17.15 o
   1   0   3      748.69      952.95      8.50 o
   2   0   3      986.53      837.51      7.65 o
   3   0   3      707.26      573.46      6.81 o
   4   0   3      138.44      196.40      5.41 o
   5   0   3        0.54       -0.43      1.13 o
   6   0   3      193.33      231.94      4.37 o
   7   0   3       34.83       41.91      2.50 o
   8   0   3       26.16       35.43      1.86 o
   9   0   3        1.82        1.68      2.15 o
 -10   1   3       10.11        7.55      2.36 o
  -9   1   3       17.92       14.61      1.99 o
  -8   1   3      387.77      403.68      5.11 o
  -7   1   3       49.03       55.00      2.33 o
  -6   1   3        5.44        2.11      1.54 o
  -5   1   3       20.82       13.10      1.37 o
  -4   1   3      629.38      685.43      5.87 o
  -3   1   3       15.73       23.86      1.53 o
  -2   1   3     2822.45     2788.00     24.83 o
  -1   1   3      838.42      774.39      8.28 o
   0   1   3        5.34        3.44      1.61 o
   1   1   3     2176.20     1726.60     14.87 o
   2   1   3      141.21      142.25      2.45 o
   3   1   3     2263.77     1924.29     22.93 o
   4   1   3      996.42     1030.45      9.43 o
   5   1   3      297.26      344.65      4.20 o
   6   1   3       42.83       49.06      3.02 o
   7   1   3        9.27       13.26      2.80 o
   8   1   3       23.67       23.50      5.54 o
 -10   2   3       24.39       21.41      2.08 o
  -9   2   3        1.26        5.60      1.65 o
  -8   2   3       14.05       12.99      2.41 o
  -7   2   3       42.30       33.62      2.09 o
  -6   2   3       24.70       22.05      2.15 o
  -5   2   3      113.88      118.06      3.45 o
  -4   2   3        9.50        6.52      0.84 o
  -3   2   3     1333.31     1586.49     11.70 o
  -2   2   3      952.68      933.13     11.01 o
  -1   2   3     1878.17     2004.26     22.09 o
   0   2   3      728.16      832.65      7.84 o
   1   2   3      149.88       97.96      2.17 o
   2   2   3      227.36      131.33      2.10 o
   3   2   3        9.88       20.70     11.37 o
   4   2   3       36.38       34.26      1.19 o
   5   2   3      776.06      724.88     23.31 o
   6   2   3       26.28       23.41      2.07 o
   7   2   3        7.73        7.76      0.84 o
   8   2   3        4.91        1.31      4.66 o
 -10   3   3        0.03        0.28      1.69 o
  -9   3   3       90.28       76.23      3.46 o
  -8   3   3        1.23        2.69      1.43 o
  -7   3   3       46.66       45.32      4.47 o
  -6   3   3      186.60      130.61     32.07 o
  -5   3   3      353.89      258.97      9.32 o
  -4   3   3       49.15       34.31      3.54 o
  -3   3   3        3.70        6.27      0.54 o
  -2   3   3      194.88      193.91      6.15 o
  -1   3   3        0.76       -0.28      2.11 o
   0   3   3        2.24        0.98      1.11 o
   1   3   3       82.26       83.62      1.71 o
   2   3   3      343.74      273.51      4.94 o
   3   3   3     1245.58     1484.36     11.17 o
   4   3   3        0.72        5.55      0.91 o
   5   3   3       77.23       68.27      5.22 o
   6   3   3       43.24       42.14      2.55 o
   7   3   3        1.00        2.05      7.46 o
   8   3   3        9.69       10.07      5.78 o
 -10   4   3       39.36       41.13      4.38 o
  -9   4   3       21.41       11.00      1.63 o
  -8   4   3      209.36      181.80      5.40 o
  -7   4   3      101.95      117.27      9.14 o
  -6   4   3      628.58      607.06     12.49 o
  -5   4   3        1.32        0.00      2.24 o
  -4   4   3      524.53      489.23     12.12 o
  -3   4   3        0.38        7.19      1.47 o
  -2   4   3      455.23      520.15     10.81 o
  -1   4   3      145.76      161.57      5.69 o
   0   4   3     1453.73     1393.67     20.97 o
   1   4   3        0.39       20.34      1.30 o
   2   4   3       19.60       15.94      1.05 o
   3   4   3       91.23       83.26      2.88 o
   4   4   3       41.60       48.24      0.97 o
   5   4   3       18.90       27.97      5.59 o
   6   4   3        5.30        6.34      5.03 o
   7   4   3        3.17        6.53      5.41 o
 -10   5   3       47.48       44.17     28.06 o
  -9   5   3        1.26       -0.09      2.37 o
  -8   5   3      285.00      308.83      7.05 o
  -7   5   3        0.32       -4.85      6.71 o
  -6   5   3       16.76       30.20      4.85 o
  -5   5   3      341.73      246.29      7.64 o
  -4   5   3      945.68     1021.71     16.97 o
  -3   5   3      464.87      531.55      5.13 o
  -2   5   3      412.54      365.43      6.25 o
  -1   5   3      753.27      908.32      8.40 o
   0   5   3      148.37       93.99      2.13 o
   1   5   3        9.90       18.19      1.39 o
   2   5   3      213.21      181.55      5.81 o
   3   5   3       18.38       13.85      0.66 o
   4   5   3       13.77       19.76      5.03 o
   5   5   3        2.20        3.73      4.85 o
   6   5   3       12.35       12.12      5.78 o
   7   5   3        0.24       -2.80      8.76 o
  -9   6   3        0.09       -3.87      3.42 o
  -8   6   3        0.69        2.12      3.69 o
  -7   6   3       42.82       43.44      5.97 o
  -6   6   3       15.23        6.15      4.29 o
  -5   6   3      390.83      447.47     10.81 o
  -4   6   3        1.97        6.15      3.54 o
  -3   6   3       62.18       60.62      1.31 o
  -2   6   3       44.71       46.21      4.38 o
  -1   6   3        3.19       11.00      2.51 o
   0   6   3      103.35       91.95      2.80 o
   1   6   3       75.11       52.35      2.63 o
   2   6   3      102.35      146.80      4.47 o
   3   6   3        2.67        1.92      1.07 o
   4   6   3       86.74      117.65     11.37 o
   5   6   3        4.22        2.05      4.66 o
   6   6   3        5.86        5.22      8.95 o
  -9   7   3        0.06       -3.33      3.62 o
  -8   7   3        9.45       14.93      6.38 o
  -7   7   3       15.56        7.94      3.62 o
  -6   7   3        4.95        4.85      4.66 o
  -5   7   3       67.34      108.32      6.53 o
  -4   7   3       25.34       38.41      7.83 o
  -3   7   3      107.05      115.00      2.07 o
  -2   7   3      124.66      138.24      4.10 o
  -1   7   3      270.52      240.08      5.10 o
   0   7   3      128.23      144.13      3.21 o
   1   7   3       63.22       60.75      4.47 o
   2   7   3       46.20       57.20      2.14 o
   3   7   3        7.85       11.51      0.75 o
   4   7   3      119.32      137.41      8.02 o
   5   7   3        0.15        0.93      7.46 o
   6   7   3        0.26        0.37      4.66 o
  -9   8   3       20.75       30.37      4.93 o
  -8   8   3        0.40       -0.55      3.29 o
  -7   8   3       47.39       68.17      9.32 o
  -6   8   3        3.60        2.52      3.30 o
  -5   8   3        0.10        3.92      7.46 o
  -4   8   3       68.34       82.22      9.14 o
  -3   8   3      312.60      304.44      4.71 o
  -2   8   3       13.89       16.20      1.65 o
  -1   8   3        2.14       10.46      1.88 o
   0   8   3       64.91       67.02      2.68 o
   1   8   3       56.41       71.35      3.29 o
   2   8   3       19.54       23.61      1.91 o
   3   8   3       37.44       26.81      3.57 o
   4   8   3        3.19       -1.31      4.47 o
   5   8   3       12.59       -0.56      4.66 o
  -8   9   3        3.97        4.55      6.34 o
  -7   9   3       72.29       54.10      8.10 o
  -6   9   3        4.46        0.16      3.36 o
  -5   9   3       15.00       10.72      4.34 o
  -4   9   3       11.44        8.76      4.47 o
  -3   9   3       36.64       29.24      4.38 o
  -2   9   3       18.88       20.81      1.94 o
  -1   9   3       19.95       27.65      4.85 o
   0   9   3       35.95       35.95      2.96 o
   1   9   3        2.96        1.23      1.50 o
   2   9   3        0.63        2.55      1.65 o
   3   9   3        3.36        1.07      0.66 o
   4   9   3        0.41       -0.37      6.53 o
  -7  10   3        3.36        1.84      3.76 o
  -6  10   3       23.56       26.30     17.71 o
  -5  10   3       78.49       59.85      4.74 o
  -4  10   3       15.79       14.92      3.56 o
  -3  10   3       30.06       23.91      3.53 o
  -2  10   3        8.57        7.22      1.60 o
  -1  10   3        0.24        0.44      1.54 o
   0  10   3        0.86        0.74      1.84 o
   1  10   3        1.36        1.47      2.07 o
   2  10   3        2.82        1.90      1.20 o
   3  10   3        0.23        2.24      4.29 o
  -6  11   3        2.79        2.47      3.76 o
  -5  11   3        0.79        5.56      6.15 o
  -4  11   3       27.80       12.03     11.28 o
  -3  11   3        0.32        0.49      1.35 o
  -2  11   3        8.24        3.94      2.64 o
  -1  11   3        0.03        0.97      2.01 o
   0  11   3        0.15        0.24      1.76 o
   1  11   3        4.00        0.42      1.41 o
   2  11   3        0.15        0.00      2.80 o
  -5  12   3        1.92        1.42      3.84 o
  -4  12   3        4.23        9.89      9.32 o
  -3  12   3       57.80       58.48      4.28 o
  -2  12   3        0.20        1.51      2.01 o
  -1  12   3        0.49        0.62      1.53 o
   0  12   3        0.28       -1.22      2.45 o
  -2 -14   4        6.09        1.51      1.45 o
  -1 -14   4       12.51        1.36      2.32 o
   0 -14   4        0.24        1.97      1.87 o
   1 -14   4        0.34        4.30      2.44 o
   2 -14   4        4.54        2.36      2.37 o
   3 -14   4       84.16       97.36      5.06 o
   4 -14   4        1.48       -0.37      1.86 o
  -3 -13   4        0.08       -2.38      3.34 o
  -2 -13   4       11.28        4.97      3.07 o
  -1 -13   4        4.57       -0.07      1.28 o
   0 -13   4        0.38       -0.06      1.93 o
   1 -13   4       15.98       25.94      5.03 o
   2 -13   4       11.04       16.14      3.40 o
   3 -13   4       16.96       11.75      2.80 o
   4 -13   4       12.06        2.86      2.76 o
   5 -13   4        2.34        1.85      2.32 o
   6 -13   4        5.67        0.93      5.22 o
  -4 -12   4        2.11        1.65      4.01 o
  -3 -12   4       10.94        8.03      2.13 o
  -2 -12   4       14.05       14.62      2.30 o
  -1 -12   4       43.31       49.68      2.93 o
   0 -12   4       22.96       14.42      3.09 o
   1 -12   4       62.71       71.33      3.95 o
   2 -12   4      103.23       89.01      4.38 o
   3 -12   4       53.66       57.23      3.73 o
   4 -12   4       38.26       43.44      2.68 o
   5 -12   4       89.10       98.24     15.94 o
   6 -12   4       45.29       55.03      2.70 o
   7 -12   4       38.79       50.53      8.02 o
  -5 -11   4       11.94        7.61      5.69 o
  -4 -11   4        0.14        0.76      3.00 o
  -3 -11   4        3.12        4.51      1.07 o
  -2 -11   4       27.53       13.50      2.09 o
  -1 -11   4       18.26       15.87      2.23 o
   0 -11   4       27.85       30.93      2.60 o
   1 -11   4        8.42       21.10      3.26 o
   2 -11   4        4.30        0.66      2.20 o
   3 -11   4      103.57       77.27      4.38 o
   4 -11   4       23.34       18.36      2.22 o
   5 -11   4      114.23      124.52      4.40 o
   6 -11   4       11.52        4.10      2.52 o
   7 -11   4        0.00        3.17      5.41 o
  -6 -10   4        4.82       -0.19      4.29 o
  -5 -10   4       66.56       86.47      5.44 o
  -4 -10   4        3.57       -1.45      3.66 o
  -3 -10   4        2.05        3.68      1.77 o
  -2 -10   4        8.75        9.03      1.64 o
  -1 -10   4      101.02      118.95      5.50 o
   0 -10   4        6.06       -1.15      1.83 o
   1 -10   4        1.68        2.50      1.96 o
   2 -10   4        5.84       23.68      3.17 o
   3 -10   4      452.58      468.81      7.96 o
   4 -10   4       63.27       68.97      8.11 o
   5 -10   4        2.88        7.48      1.96 o
   6 -10   4      175.15      174.88      9.14 o
   7 -10   4       33.07       59.48      7.08 o
   8 -10   4       78.46       94.90     13.24 o
  -7  -9   4        9.17       20.32      6.34 o
  -6  -9   4       19.41       20.22      4.40 o
  -5  -9   4        8.68       10.26      3.61 o
  -4  -9   4       88.31       88.28      5.38 o
  -3  -9   4        0.03       -0.03      0.87 o
  -2  -9   4      397.36      438.14      4.58 o
  -1  -9   4        0.18       -0.78      1.18 o
   0  -9   4      393.63      392.19      5.12 o
   1  -9   4        0.34        1.08      1.45 o
   2  -9   4      128.37      173.51      3.59 o
   3  -9   4      358.27      320.44      4.54 o
   4  -9   4       89.18      100.12      6.34 o
   5  -9   4      361.38      358.72     10.81 o
   6  -9   4       23.33       29.46      5.78 o
   7  -9   4       28.53       37.66      6.15 o
   8  -9   4       71.91       65.26     11.75 o
  -7  -8   4        8.44        2.24      7.83 o
  -6  -8   4       12.40       12.67      4.72 o
  -5  -8   4       56.11       43.40      4.21 o
  -4  -8   4      141.90      142.40      4.43 o
  -3  -8   4        2.13       -0.54      1.08 o
  -2  -8   4      507.47      634.15      5.74 o
  -1  -8   4       36.01       37.73      1.72 o
   0  -8   4      394.76      385.05      4.81 o
   1  -8   4       71.17       49.66      2.34 o
   2  -8   4      614.47      674.03      7.65 o
   3  -8   4       37.42       18.36      2.90 o
   4  -8   4       74.84       82.37      7.74 o
   5  -8   4       22.46       35.05      5.22 o
   6  -8   4      178.59      189.61      8.20 o
   7  -8   4       48.27       45.31     10.07 o
   8  -8   4        5.09       11.93      5.59 o
  -8  -7   4        1.13        4.10      7.83 o
  -7  -7   4       37.44       58.92      9.88 o
  -6  -7   4        7.27        8.10      5.25 o
  -5  -7   4      168.45      150.55      7.57 o
  -4  -7   4      206.23      254.80      3.76 o
  -3  -7   4       38.57       27.98      1.45 o
  -2  -7   4       39.30       42.08      2.00 o
  -1  -7   4      274.51      222.93      3.66 o
   0  -7   4      490.60      599.25      6.05 o
   1  -7   4       16.73       12.98      1.98 o
   2  -7   4      180.96       96.17      3.36 o
   3  -7   4       96.62      136.29      4.72 o
   4  -7   4       13.34       12.84      2.70 o
   5  -7   4      147.33      151.02      6.53 o
   6  -7   4        8.66        4.66      3.92 o
   7  -7   4        3.82        7.27      7.64 o
   8  -7   4       40.28       42.88      6.15 o
   9  -7   4        2.14        0.71      3.67 o
  -8  -6   4        1.54        5.97      4.66 o
  -7  -6   4      138.31      123.70      5.21 o
  -6  -6   4        6.01        4.36      2.89 o
  -5  -6   4       18.69       23.27      2.16 o
  -4  -6   4        3.51        5.37      0.77 o
  -3  -6   4        2.37        1.92      0.92 o
  -2  -6   4      379.75      353.48      3.82 o
  -1  -6   4     2752.86     3033.04     30.46 o
   0  -6   4      153.30      114.04      2.40 o
   1  -6   4     2143.32     2557.99     23.93 o
   2  -6   4      231.16      132.46      5.97 o
   3  -6   4       12.05       19.08      2.50 o
   4  -6   4       66.21       52.39      4.47 o
   5  -6   4      142.33      161.46      6.34 o
   6  -6   4       32.44       23.86      4.47 o
   7  -6   4       64.98       47.73      5.22 o
   8  -6   4      132.60      122.87      6.90 o
   9  -6   4        4.97        5.87      4.85 o
  -9  -5   4        2.46        0.19      5.78 o
  -8  -5   4       26.82       25.07      6.43 o
  -7  -5   4       12.60        3.69      0.63 o
  -6  -5   4       57.73       53.25      1.38 o
  -5  -5   4        0.83        1.11      0.89 o
  -4  -5   4      468.04      548.02      4.69 o
  -3  -5   4        0.28        1.44      0.85 o
  -2  -5   4        9.71       23.57      1.25 o
  -1  -5   4     1021.42     1209.97      9.97 o
   0  -5   4     2174.71     2415.99     21.69 o
   1  -5   4      313.62      535.73      6.66 o
   2  -5   4       52.79       12.49      2.24 o
   3  -5   4      327.61      367.49      5.54 o
   4  -5   4      131.10      128.87      4.31 o
   5  -5   4      144.19      158.75      8.20 o
   6  -5   4      432.15      465.18     10.81 o
   7  -5   4        5.61        8.76      6.34 o
   8  -5   4      129.79      133.87      6.71 o
   9  -5   4        0.40        5.47      2.98 o
  -9  -4   4        1.27        0.00      4.47 o
  -8  -4   4       56.01       56.04      1.52 o
  -7  -4   4      148.98      109.60      2.35 o
  -6  -4   4       81.10       85.58      2.20 o
  -5  -4   4      123.47       91.93      2.74 o
  -4  -4   4      187.96      217.35      3.82 o
  -3  -4   4      544.42      696.13      5.38 o
  -2  -4   4       31.14       27.13      1.38 o
  -1  -4   4       19.01       19.08      1.63 o
   0  -4   4      922.95      812.55      8.31 o
   1  -4   4      659.42      470.57     10.72 o
   2  -4   4     1392.28     1610.09     16.29 o
   3  -4   4       94.94       75.70      3.41 o
   4  -4   4       85.36       87.54      4.19 o
   5  -4   4       67.71       89.02      3.86 o
   6  -4   4     1162.88     1130.22     19.02 o
   7  -4   4       23.00       14.17      3.73 o
   8  -4   4       10.54       12.45      3.09 o
   9  -4   4        1.20       -1.49      2.30 o
  -9  -3   4        2.19        0.48      1.62 o
  -8  -3   4       11.62       27.79      1.73 o
  -7  -3   4       44.73       48.98      1.95 o
  -6  -3   4        1.09        0.40      1.05 o
  -5  -3   4       25.05       26.54      1.30 o
  -4  -3   4      411.65      381.78      3.60 o
  -3  -3   4       30.46       54.38      1.47 o
  -2  -3   4       92.87       95.95      2.39 o
  -1  -3   4      464.74      395.18      5.33 o
   0  -3   4     3220.90     3373.86     34.21 o
   1  -3   4      406.11      471.96      5.87 o
   2  -3   4      240.95      127.26      3.73 o
   3  -3   4     1542.96     1581.44     15.36 o
   4  -3   4      280.38      327.71      5.60 o
   5  -3   4       88.76       76.29      4.19 o
   6  -3   4       61.22       40.80      3.30 o
   7  -3   4       22.03       16.59      3.54 o
   8  -3   4       54.60       72.79      6.25 o
   9  -3   4       15.21       11.30      9.88 o
  -9  -2   4        0.06        2.64      1.66 o
  -8  -2   4        4.33        9.37      1.79 o
  -7  -2   4      485.01      529.56      9.07 o
  -6  -2   4      304.07      313.82      4.18 o
  -5  -2   4      117.50      143.07      2.18 o
  -4  -2   4      157.94      221.34      2.46 o
  -3  -2   4      912.26      867.24      7.16 o
  -2  -2   4       46.01       48.55      2.18 o
  -1  -2   4      397.55      450.65      5.27 o
   0  -2   4      293.95      368.14     14.73 o
   1  -2   4      732.97      585.02      9.14 o
   2  -2   4      230.94      294.30      4.22 o
   3  -2   4        3.78        2.10      1.51 o
   4  -2   4      208.66      274.91      4.28 o
   5  -2   4        8.56       20.88      3.23 o
   6  -2   4      104.67       97.57      3.10 o
   7  -2   4        6.76       12.12      2.98 o
   8  -2   4       19.95       14.85     14.45 o
   9  -2   4       17.12        7.71      9.11 o
 -10  -1   4        2.70        1.11      1.68 o
  -9  -1   4        0.60        0.64      1.78 o
  -8  -1   4      122.52      160.40     10.25 o
  -7  -1   4      190.28      201.27      9.79 o
  -6  -1   4       35.92       40.05      2.38 o
  -5  -1   4       35.93       26.03      1.35 o
  -4  -1   4       73.99       87.14      1.88 o
  -3  -1   4       15.48       29.47      1.86 o
  -2  -1   4      487.85      520.76      5.80 o
  -1  -1   4      110.56      118.07      3.27 o
   0  -1   4      299.49      422.72      6.15 o
   1  -1   4      174.19       78.52      2.96 o
   2  -1   4        2.89       18.06      1.71 o
   3  -1   4       16.61       14.17      2.52 o
   4  -1   4      947.60     1023.94     11.04 o
   5  -1   4        0.04        3.77      3.08 o
   6  -1   4       33.30       39.14      2.61 o
   7  -1   4      216.76      232.33      5.92 o
   8  -1   4        9.71        2.76      3.82 o
   9  -1   4       26.00        0.00      1.72 o
 -10   0   4       91.16       95.43      3.18 o
  -9   0   4        0.07        5.04      1.74 o
  -8   0   4      154.07      129.91      3.49 o
  -7   0   4       17.73       19.08      2.30 o
  -6   0   4       70.73       86.36      3.22 o
  -5   0   4      149.02      122.65      2.17 o
  -4   0   4       34.81       43.51      2.93 o
  -3   0   4      159.33      187.27      2.83 o
  -2   0   4     2002.00     1913.88     18.65 o
  -1   0   4     1018.81     1129.56     11.39 o
   0   0   4      350.53      595.33      6.94 o
   1   0   4      585.34      597.93      7.51 o
   2   0   4      785.49     1181.99     11.36 o
   3   0   4      624.34      822.30      8.11 o
   4   0   4      123.65      116.72      3.49 o
   5   0   4      107.35      106.79      2.37 o
   6   0   4        2.51        1.68      1.32 o
   7   0   4      116.61      112.35     12.21 o
   8   0   4       18.13        2.26      2.72 o
 -10   1   4        1.16        0.78      1.67 o
  -9   1   4       14.49       15.40      1.97 o
  -8   1   4      202.19      197.35      4.12 o
  -7   1   4      669.22      710.70     20.32 o
  -6   1   4      428.94      412.07      4.49 o
  -5   1   4      986.60      883.51     15.66 o
  -4   1   4        4.10        3.59      1.04 o
  -3   1   4      974.18     1103.10      8.49 o
  -2   1   4      409.27      496.64      6.00 o
  -1   1   4     3857.76     3990.98     34.34 o
   0   1   4     1151.64      986.25      9.93 o
   1   1   4     2402.99     2226.76     28.43 o
   2   1   4      297.14      274.45      3.85 o
   3   1   4      757.53      671.89      6.66 o
   4   1   4       60.31       62.01      1.78 o
   5   1   4       10.78       17.15      1.69 o
   6   1   4       25.24       27.66      2.07 o
   7   1   4        0.05       -0.35      1.80 o
   8   1   4        0.05        0.37      0.90 o
 -10   2   4        0.64       -0.71      1.95 o
  -9   2   4      161.92      147.15      3.77 o
  -8   2   4      154.20      183.52      9.04 o
  -7   2   4      261.92      265.03      4.23 o
  -6   2   4       12.13       18.83      3.54 o
  -5   2   4        4.31        3.39      0.91 o
  -4   2   4      881.40      948.13      8.08 o
  -3   2   4      983.17      828.37      9.10 o
  -2   2   4       93.40       50.54      2.44 o
  -1   2   4     2652.19     2780.30     24.52 o
   0   2   4      212.44      374.78      4.55 o
   1   2   4      109.35       95.18      3.64 o
   2   2   4      566.76      686.12      6.59 o
   3   2   4        0.05        2.89      0.92 o
   4   2   4      114.99      101.79      2.89 o
   5   2   4      211.52      164.88      2.98 o
   6   2   4       64.23       80.85      7.36 o
   7   2   4       49.67       43.08      2.53 o
   8   2   4       12.87       15.47      6.15 o
 -10   3   4        0.02        1.54      2.70 o
  -9   3   4        0.01       -0.87      3.05 o
  -8   3   4       89.55       89.87      6.15 o
  -7   3   4       93.63       72.34      5.41 o
  -6   3   4      126.97      139.46      5.97 o
  -5   3   4      350.92      368.47     16.50 o
  -4   3   4      529.57      453.34      4.15 o
  -3   3   4       73.51       35.24      2.80 o
  -2   3   4        4.26       -0.42      1.75 o
  -1   3   4       85.14       70.05      2.79 o
   0   3   4        5.33       20.79      1.58 o
   1   3   4      779.69      853.07     12.40 o
   2   3   4        2.84       10.82      1.05 o
   3   3   4       92.23       71.20      1.96 o
   4   3   4       93.30       99.74      2.17 o
   5   3   4      224.41      208.70      4.51 o
   6   3   4        0.11        0.71      2.24 o
   7   3   4        0.01       -0.56      4.47 o
 -10   4   4       20.30        0.48      3.21 o
  -9   4   4        2.53        8.86      3.30 o
  -8   4   4       14.00       10.07      4.47 o
  -7   4   4       19.36       15.47      7.08 o
  -6   4   4      177.78      184.39     10.25 o
  -5   4   4       43.75       77.37      7.64 o
  -4   4   4       44.01       35.86      2.90 o
  -3   4   4       21.02        3.95      2.48 o
  -2   4   4     1471.67     1533.83     15.23 o
  -1   4   4       91.73      122.60      3.38 o
   0   4   4       25.15       25.61      4.47 o
   1   4   4      348.01      439.12      6.25 o
   2   4   4        1.81        3.60      0.98 o
   3   4   4        2.72        5.23      1.36 o
   4   4   4        7.23        5.15      1.03 o
   5   4   4      142.35      140.42     13.52 o
   6   4   4       10.24       22.37      6.15 o
   7   4   4        3.97       -1.12      8.20 o
  -9   5   4        0.04       -2.89      3.16 o
  -8   5   4        5.48       11.37      8.20 o
  -7   5   4        1.39        0.75      3.73 o
  -6   5   4       23.26       17.34      4.66 o
  -5   5   4       27.09       38.59      4.85 o
  -4   5   4       33.14        8.20      3.54 o
  -3   5   4        5.82       18.30      1.02 o
  -2   5   4      530.92      546.70      5.22 o
  -1   5   4       51.25       96.28      2.09 o
   0   5   4       60.88       83.50      2.22 o
   1   5   4      171.78      253.96      3.43 o
   2   5   4      202.08      239.33      3.03 o
   3   5   4        0.47        0.02      0.76 o
   4   5   4      105.49      109.61      3.92 o
   5   5   4       17.64        4.66      5.22 o
   6   5   4        0.27       -0.75      7.46 o
  -9   6   4       15.46       18.04      4.28 o
  -8   6   4        5.76        5.22      8.20 o
  -7   6   4       14.78       12.68      5.22 o
  -6   6   4       24.98       18.09      5.03 o
  -5   6   4       67.95      108.88      6.53 o
  -4   6   4       26.69       27.22      6.90 o
  -3   6   4       64.21       92.01      2.33 o
  -2   6   4        3.67       13.13      1.48 o
  -1   6   4      184.39      178.57      2.89 o
   0   6   4        0.79        1.15      1.17 o
   1   6   4       22.11       25.23      2.12 o
   2   6   4       71.10       61.55      3.77 o
   3   6   4       45.56       54.80      9.23 o
   4   6   4       29.11       40.64      6.15 o
   5   6   4        2.25        0.93      7.83 o
   6   6   4        1.80       -0.37      4.85 o
  -9   7   4        0.19        2.46      4.85 o
  -8   7   4       12.11       15.24      5.08 o
  -7   7   4      127.61      133.49      8.39 o
  -6   7   4        2.35        9.32      5.03 o
  -5   7   4        0.00        2.98      4.29 o
  -4   7   4       24.92       40.83      5.03 o
  -3   7   4       92.73      113.14      2.98 o
  -2   7   4        8.33        9.91      2.23 o
  -1   7   4        2.97        9.77      2.28 o
   0   7   4        2.11        2.27      2.10 o
   1   7   4       30.77       18.34      2.33 o
   2   7   4       25.51       26.04      2.33 o
   3   7   4        2.78        1.53      1.45 o
   4   7   4        0.02        3.36      4.85 o
   5   7   4        4.81       -3.54      5.41 o
  -8   8   4        0.03        2.92      4.65 o
  -7   8   4       64.23       78.49      7.83 o
  -6   8   4        8.33       11.75      5.59 o
  -5   8   4      252.78      328.51     14.73 o
  -4   8   4        0.30        1.49      3.73 o
  -3   8   4       82.74       77.96      4.94 o
  -2   8   4       25.16       34.24      2.81 o
  -1   8   4        1.43       -0.20      1.43 o
   0   8   4        0.99        0.67      2.10 o
   1   8   4        4.97        6.74      1.92 o
   2   8   4        2.18        2.42      1.86 o
   3   8   4        1.31        0.12      0.64 o
   4   8   4        0.11        1.68      7.46 o
  -8   9   4       10.70       12.31     10.25 o
  -7   9   4       52.15       74.96     10.35 o
  -6   9   4       36.90       53.88     11.37 o
  -5   9   4        0.62       -1.12      7.08 o
  -4   9   4       48.26       49.22      5.97 o
  -3   9   4      114.34      108.53      8.30 o
  -2   9   4       55.73       42.35      2.40 o
  -1   9   4        0.54        0.20      2.42 o
   0   9   4       36.52       38.57      2.68 o
   1   9   4        1.87        0.86      1.58 o
   2   9   4        7.78        3.04      1.36 o
   3   9   4        0.09       -1.31      4.10 o
  -7  10   4       19.58       -1.28      4.63 o
  -6  10   4       11.06       -0.55      3.36 o
  -5  10   4        5.28       -2.24      4.85 o
  -4  10   4       22.04       36.73      5.78 o
  -3  10   4       25.87       25.08      3.26 o
  -2  10   4       73.19       83.91      6.43 o
  -1  10   4       21.09       10.74      7.27 o
   0  10   4       14.53        9.13      1.81 o
   1  10   4       20.45       19.49      2.10 o
   2  10   4        1.12        1.69      1.14 o
  -6  11   4        3.88       -1.01      4.37 o
  -5  11   4       30.27       26.63     19.48 o
  -4  11   4        1.12        0.42      3.19 o
  -3  11   4        0.00        0.47      1.65 o
  -2  11   4        9.25        6.54      3.60 o
  -1  11   4        3.45        3.72      2.07 o
   0  11   4        0.01       -0.83      1.49 o
   1  11   4       19.57        0.09      2.24 o
  -3  12   4        1.23        1.55      2.83 o
  -2  12   4        0.54        1.78      2.12 o
   1 -15   5        0.24       -0.29      2.17 o
   2 -15   5        0.00        1.08      3.05 o
  -2 -14   5        0.01        2.19      2.19 o
  -1 -14   5        2.67       -0.80      2.14 o
   0 -14   5        1.65        3.74      3.98 o
   1 -14   5        5.81        0.71      2.30 o
   2 -14   5        0.36        1.24      2.28 o
   3 -14   5       63.79       65.55      7.64 o
   4 -14   5       33.34       48.20      4.41 o
  -3 -13   5        9.58        4.40      1.75 o
  -2 -13   5        1.49       -0.64      1.82 o
  -1 -13   5        1.61        1.60      2.17 o
   0 -13   5       13.80        8.75      4.16 o
   1 -13   5        1.29        1.14      2.61 o
   2 -13   5        0.05        1.82      2.28 o
   3 -13   5       11.13       29.41     12.77 o
   4 -13   5       30.83       14.16      6.71 o
   5 -13   5        0.05        0.59      1.58 o
   6 -13   5        5.35       11.00      6.90 o
  -5 -12   5        0.53       -1.57      4.86 o
  -4 -12   5        3.62        2.92      3.61 o
  -3 -12   5        5.41        2.61      2.15 o
  -2 -12   5       24.00       13.51      3.18 o
  -1 -12   5      101.93      108.22      5.13 o
   0 -12   5       10.76       11.31      2.55 o
   1 -12   5       32.91       30.26      3.02 o
   2 -12   5      102.63       78.47      4.15 o
   3 -12   5       63.98       40.95      3.02 o
   4 -12   5        0.78       -0.77      1.70 o
   5 -12   5        1.16       -1.35      2.54 o
   6 -12   5        8.81        3.38      4.57 o
  -5 -11   5        1.84        4.41      4.01 o
  -4 -11   5       11.33        6.77      3.44 o
  -3 -11   5       85.32      128.05      3.78 o
  -2 -11   5        0.80        5.31      2.64 o
  -1 -11   5       10.92       16.82      3.02 o
   0 -11   5       12.14        8.91      1.89 o
   1 -11   5        8.21       24.44      2.26 o
   2 -11   5       16.56       26.66      3.06 o
   3 -11   5      150.44      131.58      4.80 o
   4 -11   5        5.46       12.94      3.23 o
   5 -11   5       13.81        6.88      8.48 o
   6 -11   5        0.08       -1.48      2.33 o
   7 -11   5        9.72        4.66      5.97 o
  -6 -10   5        0.02        0.78      3.92 o
  -5 -10   5        1.83       -0.72      3.05 o
  -4 -10   5       56.25       89.39      2.65 o
  -3 -10   5      168.98      197.84      5.95 o
  -2 -10   5       53.30       55.14      3.59 o
  -1 -10   5        2.49        4.49      1.71 o
   0 -10   5        2.07       12.16      1.90 o
   1 -10   5      239.31      216.03      4.50 o
   2 -10   5      214.88      194.46      4.79 o
   3 -10   5      533.20      575.21      9.28 o
   4 -10   5       25.92       22.97      2.89 o
   5 -10   5      127.02      123.24      7.83 o
   6 -10   5      175.87      188.49      9.51 o
   7 -10   5        3.51        3.73      5.59 o
   8 -10   5        4.89        7.46      6.53 o
  -7  -9   5        8.42       13.19      5.52 o
  -6  -9   5      113.55      103.74     10.53 o
  -5  -9   5       14.25       16.40      0.55 o
  -4  -9   5       98.34      105.12      1.89 o
  -3  -9   5        0.42        1.18      0.91 o
  -2  -9   5       90.77       99.16      2.61 o
  -1  -9   5      228.12      281.14      3.87 o
   0  -9   5      338.93      291.84      4.98 o
   1  -9   5      329.86      278.65      5.51 o
   2  -9   5        0.01        2.62      1.72 o
   3  -9   5      301.68      272.37      6.13 o
   4  -9   5      217.17      238.92      6.26 o
   5  -9   5       26.25       30.02      5.59 o
   6  -9   5       26.48       52.58      6.53 o
   7  -9   5        2.30       -1.49      4.85 o
   8  -9   5       74.33       80.36     12.12 o
  -7  -8   5        1.68       -2.00      4.01 o
  -6  -8   5        2.15        3.55      4.00 o
  -5  -8   5       40.07       33.64      1.13 o
  -4  -8   5       43.71       50.14      1.48 o
  -3  -8   5      405.59      411.73      3.99 o
  -2  -8   5       38.75       39.24      1.95 o
  -1  -8   5       57.47       39.01      2.12 o
   0  -8   5        5.03        5.21      1.72 o
   1  -8   5      226.55      149.83      3.28 o
   2  -8   5        4.75        2.89      2.24 o
   3  -8   5      261.35      246.68      6.31 o
   4  -8   5      501.11      508.68      8.50 o
   5  -8   5       19.11       29.69      3.62 o
   6  -8   5       55.80       37.10      5.78 o
   7  -8   5      251.40      277.24     14.54 o
   8  -8   5       15.76       11.75      5.78 o
  -8  -7   5        0.88        0.75      4.29 o
  -7  -7   5       50.38       59.49      4.72 o
  -6  -7   5       15.39       23.46      2.85 o
  -5  -7   5        2.87        2.42      1.02 o
  -4  -7   5        1.10        0.94      0.86 o
  -3  -7   5      257.95      278.76      4.09 o
  -2  -7   5        3.04        9.25      1.65 o
  -1  -7   5      188.08      155.62      3.27 o
   0  -7   5      750.49      644.02      6.24 o
   1  -7   5      296.62      302.78      5.41 o
   2  -7   5      118.45       87.61      3.43 o
   3  -7   5      262.91      290.44      5.53 o
   4  -7   5       62.66       65.08      5.50 o
   5  -7   5      247.28      269.21      9.32 o
   6  -7   5        2.64        0.19      5.22 o
   7  -7   5      221.73      223.36      8.95 o
   8  -7   5       98.13      126.60      8.02 o
  -8  -6   5        0.01       -2.80      4.29 o
  -7  -6   5       11.29        8.41      2.41 o
  -6  -6   5       10.60       16.99      1.33 o
  -5  -6   5       51.14       40.08      1.68 o
  -4  -6   5       27.82       33.07      1.43 o
  -3  -6   5      128.48      149.02      2.78 o
  -2  -6   5       17.54        9.89      1.40 o
  -1  -6   5       31.52       46.50      1.91 o
   0  -6   5       22.82       19.75      3.12 o
   1  -6   5     1065.09     1142.83     14.82 o
   2  -6   5      165.87      209.53      5.03 o
   3  -6   5      242.71      254.12      5.01 o
   4  -6   5      514.19      509.89      7.64 o
   5  -6   5      250.11      232.27      5.40 o
   6  -6   5       61.00       58.68      6.99 o
   7  -6   5       22.21       36.36      5.22 o
   8  -6   5        5.56        0.00      5.22 o
  -9  -5   5        3.05        0.75      3.92 o
  -8  -5   5        6.59        2.42      0.93 o
  -7  -5   5        8.58       12.13      3.12 o
  -6  -5   5       60.91       65.99      1.96 o
  -5  -5   5      121.19      124.20      2.37 o
  -4  -5   5        2.53        0.21      0.60 o
  -3  -5   5        7.15       12.36      1.17 o
  -2  -5   5      120.46       92.87      2.97 o
  -1  -5   5      382.39      482.64      7.49 o
   0  -5   5       46.85       62.35      2.57 o
   1  -5   5      125.13      142.82      4.57 o
   2  -5   5      200.29      212.97      4.35 o
   3  -5   5      106.73      123.82      3.62 o
   4  -5   5        9.80        5.16      3.62 o
   5  -5   5        0.12       -1.23      2.17 o
   6  -5   5        5.79        9.45      3.30 o
   7  -5   5        0.70        4.10      3.73 o
   8  -5   5       80.11       94.53      6.34 o
  -9  -4   5       10.90        4.85      1.67 o
  -8  -4   5        2.88        4.61      2.14 o
  -7  -4   5      171.44      164.44      3.52 o
  -6  -4   5       56.41       76.03      2.18 o
  -5  -4   5       32.50       28.80      1.41 o
  -4  -4   5      191.79      164.00      2.44 o
  -3  -4   5      278.40      235.97      4.63 o
  -2  -4   5      190.33      139.52      3.33 o
  -1  -4   5      689.03      507.07      5.87 o
   0  -4   5     1196.67     1208.91     12.50 o
   1  -4   5     1006.66     1125.89     11.47 o
   2  -4   5       11.68       34.21      2.50 o
   3  -4   5      160.61      239.48      5.06 o
   4  -4   5      274.68      351.24      5.60 o
   5  -4   5      233.59      194.21      4.48 o
   6  -4   5       79.59      100.47      8.02 o
   7  -4   5       43.23       39.71      6.90 o
   8  -4   5      143.69      139.65      6.71 o
  -9  -3   5       51.57       53.60      3.32 o
  -8  -3   5       13.05       30.03      3.38 o
  -7  -3   5      189.41      217.93      4.40 o
  -6  -3   5       10.98       12.84      1.38 o
  -5  -3   5      313.67      297.30      3.09 o
  -4  -3   5        1.81        3.83      1.01 o
  -3  -3   5      480.63      513.67      4.75 o
  -2  -3   5       51.13        6.70      1.35 o
  -1  -3   5     3115.80     3021.20     46.52 o
   0  -3   5      693.13      596.07      6.86 o
   1  -3   5        0.13        4.47      1.91 o
   2  -3   5     1323.59     1282.01     36.17 o
   3  -3   5      341.34      277.71      5.14 o
   4  -3   5       86.82      116.41      3.23 o
   5  -3   5        7.27       16.44      2.30 o
   6  -3   5      171.56      175.45     13.98 o
   7  -3   5       13.14       13.98      3.54 o
   8  -3   5       21.65       14.77      2.91 o
  -9  -2   5       46.73       49.88      2.10 o
  -8  -2   5       19.05       34.01      3.26 o
  -7  -2   5       16.99       21.04      1.83 o
  -6  -2   5      298.06      321.82      3.58 o
  -5  -2   5      123.66      125.35      2.02 o
  -4  -2   5     1447.94     1585.14     12.57 o
  -3  -2   5        6.37        4.29      1.42 o
  -2  -2   5     1438.55     1474.95     27.31 o
  -1  -2   5     1319.56     1451.68     16.59 o
   0  -2   5     1379.47     1312.59     12.46 o
   1  -2   5      486.96      328.59      4.68 o
   2  -2   5      931.04     1223.15     12.60 o
   3  -2   5       30.79       42.29      2.37 o
   4  -2   5       77.90      129.37      4.68 o
   5  -2   5        7.21        6.38      2.52 o
   6  -2   5       54.65       43.90      4.01 o
   7  -2   5        5.99        9.32      4.85 o
   8  -2   5        0.08        1.86      2.33 o
 -10  -1   5        3.19        2.64      1.80 o
  -9  -1   5        0.47        0.65      1.77 o
  -8  -1   5       52.01       54.99      4.75 o
  -7  -1   5      170.40      183.97      4.29 o
  -6  -1   5      109.74      114.22      2.62 o
  -5  -1   5        6.78        6.58      1.53 o
  -4  -1   5        2.13        3.46      1.33 o
  -3  -1   5       97.11      149.16      3.47 o
  -2  -1   5      256.86      165.03      3.54 o
  -1  -1   5     2065.21     1756.58     16.02 o
   0  -1   5     5027.39     4920.24    101.52 o
   1  -1   5     1434.51     1677.98     15.36 o
   2  -1   5       70.02       89.55      2.96 o
   3  -1   5       36.24       17.87      3.36 o
   4  -1   5      438.41      383.27      5.21 o
   5  -1   5      564.60      551.56      6.92 o
   6  -1   5        0.66        1.58      1.58 o
   7  -1   5       29.63       36.17      3.36 o
   8  -1   5        4.31        0.27      1.78 o
 -10   0   5       13.96       13.78      2.47 o
  -9   0   5       47.64       54.23      3.45 o
  -8   0   5       53.76       68.00      3.13 o
  -7   0   5      109.31      106.11      2.98 o
  -6   0   5       25.63       27.12      2.44 o
  -5   0   5       45.19       80.09      2.03 o
  -4   0   5      233.30      218.08      3.08 o
  -3   0   5     1548.80     1283.92     12.52 o
  -2   0   5     2653.63     2654.02     24.47 o
  -1   0   5      139.49      145.44      3.89 o
   0   0   5       92.54      126.94      2.90 o
   1   0   5     1696.96     2015.73     32.63 o
   2   0   5     2196.24     2530.99     22.61 o
   3   0   5      816.36      646.81      7.05 o
   4   0   5       17.94       11.05      1.89 o
   5   0   5      130.99      139.64      3.48 o
   6   0   5       41.17       43.08      2.80 o
   7   0   5        4.13        1.19      2.55 o
   8   0   5        6.04        2.68      4.38 o
 -10   1   5        2.99        2.29      2.02 o
  -9   1   5        0.03       -0.28      1.41 o
  -8   1   5       47.87       40.01     29.36 o
  -7   1   5      187.82      153.78      6.53 o
  -6   1   5      211.52      179.07      3.67 o
  -5   1   5      506.14      498.93      8.22 o
  -4   1   5       79.27       59.70      2.23 o
  -3   1   5      261.78      334.66      5.31 o
  -2   1   5     1001.79     1123.60     12.05 o
  -1   1   5     3749.69     3765.50     33.93 o
   0   1   5       22.17        8.21      1.64 o
   1   1   5       31.68       39.85      2.20 o
   2   1   5      816.03      629.69      6.59 o
   3   1   5      122.90      103.48      2.37 o
   4   1   5       11.54        4.36      1.55 o
   5   1   5      275.82      277.87      4.02 o
   6   1   5      113.58      114.32      4.89 o
   7   1   5        0.33        1.89      1.64 o
   8   1   5        1.13        7.08      9.14 o
 -10   2   5       36.53       36.90      3.55 o
  -9   2   5       98.95       94.53      9.32 o
  -8   2   5       65.90       78.12      5.78 o
  -7   2   5      194.82      189.80      7.27 o
  -6   2   5        6.57        8.44      2.23 o
  -5   2   5       19.58       21.74      2.14 o
  -4   2   5       46.15       64.95      3.15 o
  -3   2   5     1985.07     2160.76     39.15 o
  -2   2   5      557.24      496.66      7.03 o
  -1   2   5       78.82      113.10      2.90 o
   0   2   5      746.24      747.74      7.77 o
   1   2   5        4.98        1.20      1.41 o
   2   2   5       22.52       18.71      2.70 o
   3   2   5      609.89      548.22      6.29 o
   4   2   5        2.88        5.98      1.41 o
   5   2   5        4.77        5.20      1.38 o
   6   2   5        2.32        4.25      1.20 o
   7   2   5       28.74       23.49      2.52 o
 -10   3   5        7.20       -0.32      3.16 o
  -9   3   5       78.52       57.61      6.15 o
  -8   3   5      192.59      167.24      7.64 o
  -7   3   5      143.02      149.71      6.90 o
  -6   3   5       29.32       19.01      2.52 o
  -5   3   5       58.60       58.63      1.35 o
  -4   3   5        5.27        1.49      1.09 o
  -3   3   5      335.38      388.74      5.80 o
  -2   3   5      324.35      301.06      4.81 o
  -1   3   5       49.04       47.04      3.36 o
   0   3   5        5.63       17.85      3.36 o
   1   3   5        1.21        0.69      1.11 o
   2   3   5       84.64      119.24      2.30 o
   3   3   5      173.05      199.00      3.27 o
   4   3   5      302.56      314.68      4.12 o
   5   3   5       74.43       71.18      1.84 o
   6   3   5       25.05       28.04      4.01 o
   7   3   5       15.92       14.73      6.34 o
  -9   4   5       19.94       26.48      5.97 o
  -8   4   5        9.63       13.05      8.20 o
  -7   4   5        4.79        3.17      6.71 o
  -6   4   5      255.06      268.11     12.12 o
  -5   4   5       88.92       41.95      4.47 o
  -4   4   5      141.36      153.03     10.72 o
  -3   4   5      112.43      134.21      3.76 o
  -2   4   5      149.97      170.96      5.59 o
  -1   4   5       24.13       22.65      2.11 o
   0   4   5        0.40        0.45      1.25 o
   1   4   5       35.19       54.87      2.89 o
   2   4   5       10.16       33.18      2.70 o
   3   4   5       64.63       67.50      4.09 o
   4   4   5        2.40        1.55      0.98 o
   5   4   5        0.76        0.53      0.64 o
   6   4   5        1.20        6.34      9.32 o
  -9   5   5       18.34       19.95      9.51 o
  -8   5   5      129.38      140.95      8.20 o
  -7   5   5       44.19       71.59      6.34 o
  -6   5   5       52.59       67.31      5.97 o
  -5   5   5        2.94        3.92      6.15 o
  -4   5   5      654.02      630.36      7.52 o
  -3   5   5        2.26        1.63      2.54 o
  -2   5   5      553.95      611.07      7.91 o
  -1   5   5        0.39        3.60      2.83 o
   0   5   5       90.33       83.34      2.64 o
   1   5   5       96.98      148.99      4.08 o
   2   5   5       97.34       94.57      2.82 o
   3   5   5        7.37        5.05      1.60 o
   4   5   5        0.08       -0.37      0.97 o
   5   5   5        1.38       -2.42      8.39 o
   6   5   5        5.62        7.08      5.97 o
  -9   6   5        1.53        0.48      3.53 o
  -8   6   5        0.85        7.27      5.41 o
  -7   6   5        0.52       -3.73      4.85 o
  -6   6   5       93.44      104.97      7.27 o
  -5   6   5       61.29       65.44      5.78 o
  -4   6   5      262.07      285.92      6.25 o
  -3   6   5        2.61        2.56      1.45 o
  -2   6   5       41.05       51.26      3.42 o
  -1   6   5      126.19      138.91      3.91 o
   0   6   5      109.89       88.80      2.61 o
   1   6   5       80.07       78.58      2.21 o
   2   6   5        0.21        0.98      1.20 o
   3   6   5        9.50       10.37      1.51 o
   4   6   5        6.23        2.53      1.26 o
   5   6   5       36.42       50.15      7.27 o
  -9   7   5        1.70       -0.75      4.32 o
  -8   7   5       18.06       44.56      7.08 o
  -7   7   5       20.59       36.92      6.53 o
  -6   7   5       12.12        3.54      4.85 o
  -5   7   5       27.14       46.42      5.97 o
  -4   7   5       23.23       27.50      5.13 o
  -3   7   5       18.96       21.59      2.61 o
  -2   7   5        1.11        5.93      1.77 o
  -1   7   5      178.03      216.35      7.46 o
   0   7   5       10.39        3.23      1.66 o
   1   7   5       98.07       95.24      3.17 o
   2   7   5       58.06       49.52      2.48 o
   3   7   5       14.97       16.18      1.43 o
   4   7   5        2.22       -2.24      8.02 o
   5   7   5       11.55       -0.75      5.22 o
  -8   8   5        3.43        2.42      5.59 o
  -7   8   5       15.84       10.25      6.15 o
  -6   8   5       38.40       24.61      6.34 o
  -5   8   5       19.63       15.47      8.58 o
  -4   8   5       33.33       51.47      9.79 o
  -3   8   5       60.99       78.36      2.51 o
  -2   8   5       78.29       92.38      3.68 o
  -1   8   5       32.87       25.83      2.80 o
   0   8   5       64.40       80.96      3.26 o
   1   8   5        0.29        0.21      1.75 o
   2   8   5       29.44       35.64      2.70 o
   3   8   5        7.49        3.07      1.09 o
   4   8   5        0.22       -1.12      4.66 o
  -7   9   5        7.43        0.75      5.22 o
  -6   9   5       83.92       97.32      8.20 o
  -5   9   5        0.60        0.56      6.90 o
  -4   9   5       94.15       97.50      1.97 o
  -3   9   5        8.71       12.43      3.45 o
  -2   9   5        0.75       -0.16      1.73 o
  -1   9   5       17.25       25.31     14.17 o
   0   9   5       11.02       10.02      2.28 o
   1   9   5        0.05        1.26      2.24 o
   2   9   5       21.41       15.16      8.58 o
   3   9   5        0.23        0.75      4.29 o
  -6  10   5        0.01       -0.56      7.64 o
  -5  10   5       15.66        0.75      4.66 o
  -4  10   5       35.34       19.61      2.33 o
  -3  10   5        0.03        1.15      2.03 o
  -2  10   5        0.21        2.71      2.09 o
  -1  10   5       69.32       68.09      3.34 o
   0  10   5        2.07        1.11      2.30 o
   1  10   5        1.09        0.39      1.40 o
  -5  11   5        1.30       -0.37      3.10 o
  -4  11   5        6.17       -5.22      8.02 o
  -3  11   5        2.20        0.59      2.03 o
  -2  11   5        3.95        2.81      2.14 o
  -1  11   5        7.84        9.46      2.07 o
   1 -15   6        0.88        0.32      2.76 o
   2 -15   6        4.40        1.54      2.68 o
  -2 -14   6        0.98        5.45      5.59 o
  -1 -14   6       12.61        7.61      2.76 o
   0 -14   6        0.47        0.30      3.61 o
   1 -14   6        9.25        6.54      3.38 o
   2 -14   6        7.27        2.35      2.55 o
   3 -14   6        0.55        1.23      3.54 o
   4 -14   6       21.81       37.57      3.45 o
  -4 -13   6        0.16       -0.37      5.03 o
  -3 -13   6       22.89       29.99      6.15 o
  -2 -13   6       34.36       36.87      4.11 o
  -1 -13   6       10.54       15.56      3.66 o
   0 -13   6       14.76       14.78      3.41 o
   1 -13   6        0.57       -0.04      1.96 o
   2 -13   6       59.15       58.81      4.15 o
   3 -13   6       27.07       50.66      4.19 o
   4 -13   6       15.17        6.51      7.46 o
   5 -13   6        0.42        1.81      2.99 o
  -5 -12   6       19.06       15.76      9.42 o
  -4 -12   6        3.23        1.75      1.79 o
  -3 -12   6        7.23        6.62      2.06 o
  -2 -12   6        6.30        3.15      2.89 o
  -1 -12   6       18.27        9.60      2.41 o
   0 -12   6        2.12        5.97      2.21 o
   1 -12   6       68.80       71.48      3.48 o
   2 -12   6       49.65       70.93      4.06 o
   3 -12   6       25.19       19.62      5.69 o
   4 -12   6       18.22        3.53      5.31 o
   5 -12   6       40.70       30.88      5.59 o
   6 -12   6        1.21        3.20      7.74 o
  -6 -11   6       24.04       19.00     15.94 o
  -5 -11   6        0.02       -0.17      4.01 o
  -4 -11   6       33.87       32.32      5.74 o
  -3 -11   6       40.66       49.99      2.38 o
  -2 -11   6       25.74       37.23      2.56 o
  -1 -11   6       13.94       14.47      2.48 o
   0 -11   6      147.97      174.71      6.33 o
   1 -11   6       52.77       66.01      3.23 o
   2 -11   6        0.62        6.95      2.64 o
   3 -11   6        6.97       13.12      2.26 o
   4 -11   6       74.40       67.39      3.02 o
   5 -11   6      186.42      206.77     10.07 o
   6 -11   6        0.62       -2.05      5.41 o
   7 -11   6       35.22       26.66      7.46 o
  -6 -10   6        2.22        0.93      4.20 o
  -5 -10   6        5.92        2.33      1.22 o
  -4 -10   6       21.49       34.54      2.02 o
  -3 -10   6        0.31        0.96      1.14 o
  -2 -10   6        4.61        4.72      2.22 o
  -1 -10   6      179.36      213.52      4.10 o
   0 -10   6      199.88      214.88      4.27 o
   1 -10   6       66.05      118.92      4.97 o
   2 -10   6      154.53      158.36      4.47 o
   3 -10   6       83.39       51.68      2.87 o
   4 -10   6       62.96       76.20      4.68 o
   5 -10   6      111.75      109.20      5.53 o
   6 -10   6       15.20       27.78      6.53 o
   7 -10   6       56.29       69.92      8.02 o
  -7  -9   6       70.36       72.29      9.79 o
  -6  -9   6       52.27       63.16     12.86 o
  -5  -9   6       12.69       13.50      2.21 o
  -4  -9   6       68.58       65.54      4.23 o
  -3  -9   6       63.34       53.74      2.27 o
  -2  -9   6       51.05       63.11      2.17 o
  -1  -9   6       84.69      127.46      3.62 o
   0  -9   6      467.99      600.56      9.62 o
   1  -9   6      240.77      228.91      4.71 o
   2  -9   6      168.36      105.24      6.71 o
   3  -9   6        7.00       13.02      3.23 o
   4  -9   6      113.97      120.86      5.07 o
   5  -9   6      151.44      152.49      9.32 o
   6  -9   6      118.57      112.80      8.02 o
   7  -9   6       14.64       26.66      6.53 o
   8  -9   6        0.11        1.68      8.58 o
  -8  -8   6        0.10        3.54      3.82 o
  -7  -8   6       10.98       11.13      4.06 o
  -6  -8   6       33.93       35.17      3.23 o
  -5  -8   6       13.70       14.91      1.28 o
  -4  -8   6        2.81        0.63      1.33 o
  -3  -8   6      216.20      250.07      5.92 o
  -2  -8   6        0.86        3.60      1.65 o
  -1  -8   6       13.25       29.28      2.21 o
   0  -8   6      217.73      168.67      3.23 o
   1  -8   6        1.54       -0.39      1.47 o
   2  -8   6        3.80        0.97      2.17 o
   3  -8   6      249.41      240.31      8.04 o
   4  -8   6      204.02      236.15      6.93 o
   5  -8   6        0.74        0.56      2.64 o
   6  -8   6      176.17      200.59     15.01 o
   7  -8   6       33.60       25.92      9.70 o
   8  -8   6        1.02        1.68      4.85 o
  -8  -7   6        0.06        2.51      3.29 o
  -7  -7   6        0.17        0.47      1.18 o
  -6  -7   6      214.47      220.85      3.79 o
  -5  -7   6       26.28       27.24      1.45 o
  -4  -7   6       74.91       80.22      2.10 o
  -3  -7   6      121.01      126.56      2.41 o
  -2  -7   6        8.11       13.14      2.00 o
  -1  -7   6        1.15       -0.56      1.45 o
   0  -7   6      868.45      852.34      8.42 o
   1  -7   6       99.35      121.99      3.62 o
   2  -7   6        0.07       -1.85      2.65 o
   3  -7   6       85.71       88.80      6.15 o
   4  -7   6      218.71      221.98      5.47 o
   5  -7   6      178.88      203.39      6.52 o
   6  -7   6        0.85        0.47      2.85 o
   7  -7   6      199.99      224.29      9.51 o
   8  -7   6       18.37        0.93      4.47 o
  -8  -6   6        9.64       12.86      1.38 o
  -7  -6   6       33.24       49.26      2.69 o
  -6  -6   6      151.25      140.15      4.33 o
  -5  -6   6        1.39        0.96      0.90 o
  -4  -6   6      287.04      298.49      3.59 o
  -3  -6   6       25.63       44.73      2.05 o
  -2  -6   6      379.69      318.75      4.17 o
  -1  -6   6      103.00       58.08      2.75 o
   0  -6   6     1069.31     1286.56     13.18 o
   1  -6   6        8.41        2.78      2.52 o
   2  -6   6      158.23      172.87      4.22 o
   3  -6   6      201.46      221.08      5.62 o
   4  -6   6        0.29        0.56      2.24 o
   5  -6   6        2.31        0.84      2.37 o
   6  -6   6        9.87       14.79      3.16 o
   7  -6   6      105.87      106.65      6.90 o
   8  -6   6        0.23        1.31      6.53 o
  -9  -5   6       11.89       -0.56      3.92 o
  -8  -5   6       53.31       49.04      4.00 o
  -7  -5   6       76.06       67.17      2.83 o
  -6  -5   6        0.19        0.17      1.03 o
  -5  -5   6       95.15      110.58      5.14 o
  -4  -5   6        2.47       -0.43      1.43 o
  -3  -5   6      113.99       99.12      4.11 o
  -2  -5   6     1091.88      962.26      8.54 o
  -1  -5   6      238.75      254.09      6.34 o
   0  -5   6      308.57      486.46      6.46 o
   1  -5   6     1259.39     1321.16     14.55 o
   2  -5   6        9.13       14.17      2.50 o
   3  -5   6        8.73        5.98      2.30 o
   4  -5   6       55.59       40.93      3.64 o
   5  -5   6        7.96       14.52      2.77 o
   6  -5   6        2.00        1.68      2.50 o
   7  -5   6        9.58        3.93      2.70 o
   8  -5   6       18.82        9.32      4.47 o
  -9  -4   6        7.20        6.26      4.38 o
  -8  -4   6        1.59        2.53      2.10 o
  -7  -4   6        0.03       -0.05      1.12 o
  -6  -4   6      160.59      149.95      2.65 o
  -5  -4   6       25.26       36.21      1.69 o
  -4  -4   6        1.72        1.98      1.28 o
  -3  -4   6       24.48       26.64      2.68 o
  -2  -4   6      111.34      117.55      2.75 o
  -1  -4   6      305.92      335.73      9.14 o
   0  -4   6       40.51       31.79      2.44 o
   1  -4   6      249.63      197.15      4.02 o
   2  -4   6     3442.86     3506.58     33.02 o
   3  -4   6       33.08       15.90      2.88 o
   4  -4   6       16.13        9.24      2.44 o
   5  -4   6       63.39       67.60      4.03 o
   6  -4   6      446.67      442.14      9.42 o
   7  -4   6        0.73        5.78      2.50 o
   8  -4   6       13.89       27.41      4.47 o
  -9  -3   6        6.76        3.52      2.24 o
  -8  -3   6       22.12       10.40      2.12 o
  -7  -3   6        0.86       -0.49      1.08 o
  -6  -3   6      101.92      121.09      2.48 o
  -5  -3   6        0.19        2.27      1.73 o
  -4  -3   6       84.65       88.32      4.98 o
  -3  -3   6       52.21       57.58      2.22 o
  -2  -3   6       13.24       10.70      2.23 o
  -1  -3   6     3474.96     3388.27     50.15 o
   0  -3   6     1105.87      942.65     10.54 o
   1  -3   6      994.87      926.50      9.95 o
   2  -3   6      329.79      372.97     11.56 o
   3  -3   6     1230.88     1125.24     33.37 o
   4  -3   6      783.04      777.65      9.88 o
   5  -3   6      176.38      223.98      5.41 o
   6  -3   6      133.52      116.81      7.46 o
   7  -3   6        2.17        0.93      1.98 o
   8  -3   6        0.04        0.00      2.42 o
  -9  -2   6        0.46        1.11      2.37 o
  -8  -2   6        6.93        2.10      2.06 o
  -7  -2   6       42.04       45.39      2.06 o
  -6  -2   6       94.28      101.56      2.71 o
  -5  -2   6      271.54      311.20      3.91 o
  -4  -2   6      292.80      280.41      3.55 o
  -3  -2   6     1066.92     1220.31      9.90 o
  -2  -2   6      151.79      156.24      3.30 o
  -1  -2   6     3046.23     3130.26     27.95 o
   0  -2   6       65.05       56.92      2.89 o
   1  -2   6      266.66      154.90      4.00 o
   2  -2   6     1200.41     1008.82     12.49 o
   3  -2   6      593.44      640.41      8.46 o
   4  -2   6       42.75       76.39      8.48 o
   5  -2   6       15.28        9.08      2.54 o
   6  -2   6       64.41       63.53      5.50 o
   7  -2   6       16.04       17.29      2.44 o
   8  -2   6        6.28        6.97      8.39 o
 -10  -1   6        0.03        2.29      1.68 o
  -9  -1   6       30.37       30.82      8.02 o
  -8  -1   6        0.02        1.67      1.47 o
  -7  -1   6      542.07      546.07      9.37 o
  -6  -1   6       57.96       54.81      2.61 o
  -5  -1   6      162.31      227.46      3.33 o
  -4  -1   6      355.56      332.55      4.16 o
  -3  -1   6       22.29       23.01      2.11 o
  -2  -1   6      720.64      802.32      8.63 o
  -1  -1   6     1391.91     1629.19     15.42 o
   0  -1   6       29.02        9.20      1.91 o
   1  -1   6      534.84      444.48      6.27 o
   2  -1   6       54.73       73.31      6.06 o
   3  -1   6       11.70       26.25      2.11 o
   4  -1   6      178.54      208.92      4.57 o
   5  -1   6       64.34       73.42      2.77 o
   6  -1   6       79.60       78.32      2.90 o
   7  -1   6       12.03       13.70      9.79 o
   8  -1   6        7.67        9.14      9.23 o
 -10   0   6        0.61        0.56      3.17 o
  -9   0   6      114.60      146.17      9.32 o
  -8   0   6       19.80       24.36      2.98 o
  -7   0   6      208.07      187.45      6.92 o
  -6   0   6        2.80       12.89      1.76 o
  -5   0   6       93.59      104.70      2.73 o
  -4   0   6        2.77       11.07      1.47 o
  -3   0   6       21.66       30.62      2.37 o
  -2   0   6        0.37       -0.11      2.30 o
  -1   0   6       55.09       55.94      5.03 o
   0   0   6        0.33       -0.37      1.86 o
   1   0   6       21.79       52.71      5.59 o
   2   0   6      205.91      156.98      3.64 o
   3   0   6       60.40       90.84      2.57 o
   4   0   6      126.96      116.70      3.24 o
   5   0   6       99.60       89.29      2.70 o
   6   0   6       35.77       45.35      2.24 o
   7   0   6        2.87        1.13      1.86 o
 -10   1   6        0.05       -2.24      3.73 o
  -9   1   6       13.03       10.07      4.10 o
  -8   1   6        2.16        0.19      2.98 o
  -7   1   6        4.56        6.57      4.52 o
  -6   1   6        0.50        0.77      1.27 o
  -5   1   6       70.60       32.99      2.64 o
  -4   1   6      540.84      485.44      6.04 o
  -3   1   6      368.10      420.56      6.00 o
  -2   1   6     1021.19     1156.87     23.68 o
  -1   1   6      133.35      130.14      3.79 o
   0   1   6      157.43      286.28      4.35 o
   1   1   6      163.25      119.36      2.98 o
   2   1   6       78.38      100.56      2.57 o
   3   1   6       96.90       67.07      3.45 o
   4   1   6        4.87        1.69      1.58 o
   5   1   6       85.12       87.04      2.89 o
   6   1   6       14.21       13.36      8.48 o
   7   1   6       33.58       25.71      3.36 o
 -10   2   6        8.11        0.93      3.92 o
  -9   2   6       21.35       19.95      5.03 o
  -8   2   6       20.86       23.12      4.85 o
  -7   2   6      985.31      985.92     45.49 o
  -6   2   6      480.10      410.62      5.15 o
  -5   2   6      511.96      512.35      5.79 o
  -4   2   6        2.25        1.09      1.02 o
  -3   2   6      176.37      186.11      4.15 o
  -2   2   6        8.55        7.17      2.04 o
  -1   2   6     1088.05     1233.87     12.52 o
   0   2   6       66.61      100.36      4.01 o
   1   2   6      199.02      157.04      6.15 o
   2   2   6      113.09      121.01      3.45 o
   3   2   6       33.65       23.71      2.24 o
   4   2   6       15.54       11.63      1.83 o
   5   2   6        6.57       12.81      1.96 o
   6   2   6        1.81        5.22      1.76 o
   7   2   6        1.10        4.85      5.97 o
  -9   3   6      116.56      133.68      7.64 o
  -8   3   6        0.26       -2.61      4.10 o
  -7   3   6       14.27       31.51      5.22 o
  -6   3   6       32.91       37.27      1.94 o
  -5   3   6        0.53        1.28      1.25 o
  -4   3   6       19.32       15.75      3.30 o
  -3   3   6     1104.06     1114.93     12.59 o
  -2   3   6      231.03      250.46      4.55 o
  -1   3   6      184.87      171.57      4.17 o
   0   3   6       19.20       55.86      3.55 o
   1   3   6      148.05      158.79      3.82 o
   2   3   6      339.97      316.82      4.35 o
   3   3   6       13.83       19.47      2.44 o
   4   3   6       62.50       60.96      2.20 o
   5   3   6       36.06       37.62      2.47 o
   6   3   6       97.38       79.31      6.96 o
  -9   4   6        7.58       10.81      8.58 o
  -8   4   6       19.78       11.75      8.58 o
  -7   4   6        4.86        4.85      4.47 o
  -6   4   6      438.70      421.36     15.47 o
  -5   4   6      139.93      135.17      2.02 o
  -4   4   6       40.54       38.31      3.23 o
  -3   4   6       54.26       70.77      3.36 o
  -2   4   6        2.97        5.22      2.11 o
  -1   4   6        9.93       24.86      2.68 o
   0   4   6      374.53      370.20      6.90 o
   1   4   6        2.57        0.78      1.55 o
   2   4   6       90.46      103.78      2.57 o
   3   4   6        4.29        3.54      1.19 o
   4   4   6       14.30       14.68      2.41 o
   5   4   6        0.00        0.14      1.15 o
   6   4   6        5.52       17.15      6.90 o
  -9   5   6        3.90        4.66      5.22 o
  -8   5   6        5.61        5.22      5.41 o
  -7   5   6       10.25       17.71      5.78 o
  -6   5   6      103.99       97.70      7.08 o
  -5   5   6       47.95       51.88      5.97 o
  -4   5   6       54.10       64.70      3.69 o
  -3   5   6      102.20      112.66      4.65 o
  -2   5   6       62.56       57.57      4.81 o
  -1   5   6       72.78       73.17      3.64 o
   0   5   6       86.04      110.52      4.55 o
   1   5   6        1.19        1.63      1.77 o
   2   5   6        4.93        4.29      1.30 o
   3   5   6       57.80       60.76      3.55 o
   4   5   6       77.66       76.22      3.13 o
   5   5   6        2.16        1.12      5.22 o
  -9   6   6        9.18        9.14      6.15 o
  -8   6   6       32.48       30.20      6.71 o
  -7   6   6       92.94       88.37      7.46 o
  -6   6   6       37.27       38.03      5.97 o
  -5   6   6       87.27      107.02     10.44 o
  -4   6   6        0.07       -0.52      1.14 o
  -3   6   6       64.83       68.82      2.98 o
  -2   6   6       21.65       22.01      2.12 o
  -1   6   6       74.48      100.26      2.89 o
   0   6   6      136.43      149.99      3.11 o
   1   6   6       45.84       59.24      2.53 o
   2   6   6        3.83        5.70      1.43 o
   3   6   6       13.51       14.90      2.06 o
   4   6   6        7.14        4.79      2.61 o
   5   6   6        1.95        1.68      5.41 o
  -8   7   6       32.04       50.15      7.83 o
  -7   7   6       50.49       47.36      7.27 o
  -6   7   6       98.20       95.27      7.64 o
  -5   7   6        6.03        1.31      4.29 o
  -4   7   6        7.04        3.01      1.58 o
  -3   7   6        8.72        9.68      2.24 o
  -2   7   6        1.70        0.68      1.72 o
  -1   7   6        0.32        0.99      1.65 o
   0   7   6       42.47       61.67      2.50 o
   1   7   6        0.20        1.12      1.39 o
   2   7   6       91.18       81.77      8.30 o
   3   7   6        5.30        4.07      2.24 o
   4   7   6        7.63        0.37      4.47 o
  -8   8   6       21.51       50.15      8.02 o
  -7   8   6        5.26        0.56      5.03 o
  -6   8   6       25.45       46.80      6.90 o
  -5   8   6       29.69       25.54      9.32 o
  -4   8   6       19.96       26.83      2.42 o
  -3   8   6        3.60        2.64      1.62 o
  -2   8   6        0.02        1.70      3.26 o
  -1   8   6        0.46        1.69      3.21 o
   0   8   6       48.01       42.54      6.90 o
   1   8   6        1.64        1.41      2.42 o
   2   8   6        0.01       -0.14      1.60 o
   3   8   6        5.52        3.17      4.85 o
  -7   9   6        1.29       -0.56      5.22 o
  -6   9   6       25.65        0.19      4.66 o
  -5   9   6        9.35       -0.37      7.08 o
  -4   9   6        0.27        0.65      1.31 o
  -3   9   6        6.25        8.17      1.97 o
  -2   9   6        2.25        0.24      1.91 o
  -1   9   6        6.22       11.24      3.93 o
   0   9   6        4.10        1.51      2.24 o
   1   9   6        0.00        0.19      1.72 o
   2   9   6        0.96        0.13      1.52 o
  -5  10   6        1.61       -0.56      4.47 o
  -4  10   6        6.26       -0.37      4.10 o
  -3  10   6        6.91        2.84      3.92 o
  -2  10   6       10.29        8.17      2.34 o
  -1  10   6       22.36       23.92      7.08 o
   0  10   6        0.57        0.42      2.45 o
   0 -15   7        0.47        3.76      3.02 o
   1 -15   7       22.36       40.45     10.16 o
   2 -15   7        4.27        4.50      3.41 o
  -2 -14   7        1.82        1.70      2.52 o
  -1 -14   7        0.01       -1.12      3.18 o
   0 -14   7        0.03        0.19      2.44 o
   1 -14   7       21.42       26.00      4.28 o
   2 -14   7        3.33        1.21      3.05 o
   3 -14   7        9.35        6.87      8.67 o
   4 -14   7        2.69        2.18      3.63 o
  -4 -13   7        8.50       10.81      6.34 o
  -3 -13   7       25.65       27.81      2.85 o
  -2 -13   7        6.75        9.48      2.89 o
  -1 -13   7        0.13       -1.19      1.81 o
   0 -13   7       50.93       52.38      4.92 o
   1 -13   7       14.22        5.76      2.67 o
   2 -13   7        0.68       -0.01      2.06 o
   3 -13   7        1.73        3.57      3.54 o
   4 -13   7       90.01       99.66      5.78 o
   5 -13   7       14.58        3.59      5.78 o
  -5 -12   7       10.27        3.36      5.97 o
  -4 -12   7        2.56        0.34      1.42 o
  -3 -12   7       13.18        7.77      1.93 o
  -2 -12   7       28.94       44.56      2.60 o
  -1 -12   7        3.98        2.50      2.01 o
   0 -12   7       22.35       13.84      2.57 o
   1 -12   7        3.77        2.09      2.37 o
   2 -12   7        1.24        1.61      2.77 o
   3 -12   7       41.32       44.86      4.42 o
   4 -12   7        4.95        1.93      2.95 o
   5 -12   7        0.20        0.42      2.31 o
   6 -12   7        4.62        7.08     10.63 o
  -6 -11   7       26.23       36.33      8.58 o
  -5 -11   7        5.00        2.53      1.36 o
  -4 -11   7        5.67        9.27      2.13 o
  -3 -11   7        0.63        2.23      1.65 o
  -2 -11   7      185.09      205.12      5.93 o
  -1 -11   7       32.80       30.57      3.78 o
   0 -11   7        1.72        2.77      2.20 o
   1 -11   7       63.29       64.57      3.08 o
   2 -11   7        5.81       10.07      2.95 o
   3 -11   7       34.75       23.95      2.71 o
   4 -11   7       16.84       18.79      4.88 o
   5 -11   7        1.70        1.72      4.34 o
   6 -11   7       45.05       74.02     12.86 o
   7 -11   7       23.72       23.86      7.46 o
  -6 -10   7        0.00        0.93      3.56 o
  -5 -10   7       20.43       11.95      3.83 o
  -4 -10   7        0.58        0.63      1.33 o
  -3 -10   7      201.26      270.95      5.15 o
  -2 -10   7       41.06       43.21      2.60 o
  -1 -10   7       44.85       26.34      2.89 o
   0 -10   7       31.08       26.32      2.69 o
   1 -10   7       99.70      153.43      6.81 o
   2 -10   7       90.15       71.95      5.84 o
   3 -10   7      140.53      137.25      5.27 o
   4 -10   7       26.22       25.33      4.15 o
   5 -10   7        3.07        1.77      3.43 o
   6 -10   7        2.36        1.46      3.49 o
   7 -10   7       25.24       35.80      7.64 o
  -7  -9   7       33.72       41.58      5.25 o
  -6  -9   7        6.90        4.08      1.18 o
  -5  -9   7      276.82      299.52      7.14 o
  -4  -9   7      220.37      243.14      7.11 o
  -3  -9   7       86.80      107.18      2.66 o
  -2  -9   7      122.91      113.12      3.19 o
  -1  -9   7      292.35      324.31      5.07 o
   0  -9   7      405.25      462.79      7.00 o
   1  -9   7      364.93      326.42      5.52 o
   2  -9   7        0.07       -1.03      2.52 o
   3  -9   7       42.25       49.65      4.91 o
   4  -9   7      187.38      177.57      5.87 o
   5  -9   7      112.85      115.46      5.47 o
   6  -9   7       36.57       24.63      4.42 o
   7  -9   7        0.41        0.56      4.66 o
  -8  -8   7       43.98       53.28      9.14 o
  -7  -8   7       60.78       45.97      4.85 o
  -6  -8   7       44.92       46.65      4.01 o
  -5  -8   7       35.03       37.81      1.98 o
  -4  -8   7        0.34       -0.32      1.01 o
  -3  -8   7        6.50       -1.05      2.08 o
  -2  -8   7      129.05      138.08      3.18 o
  -1  -8   7      377.42      390.82      6.49 o
   0  -8   7      119.30      106.83      2.98 o
   1  -8   7        0.50        7.36      2.50 o
   2  -8   7       56.77       36.69      3.36 o
   3  -8   7      164.04      145.32      4.94 o
   4  -8   7       10.77        8.05      3.95 o
   5  -8   7        2.58       13.03      4.40 o
   6  -8   7       35.09       55.48      6.71 o
   7  -8   7       17.93       18.64      9.88 o
  -8  -7   7        3.99        1.73      3.42 o
  -7  -7   7        1.45        1.28      1.06 o
  -6  -7   7      152.66      146.14      3.08 o
  -5  -7   7        0.27        0.85      1.27 o
  -4  -7   7       66.75       79.63      2.15 o
  -3  -7   7      440.81      430.33      7.95 o
  -2  -7   7       26.73       31.73      2.00 o
  -1  -7   7       17.27        0.39      1.38 o
   0  -7   7      231.88      218.74      5.14 o
   1  -7   7      249.42      192.12      5.31 o
   2  -7   7      360.43      323.04      6.00 o
   3  -7   7      740.42      713.62     10.25 o
   4  -7   7        5.86        3.77      2.83 o
   5  -7   7       59.45       63.41      4.15 o
   6  -7   7       14.37       23.16      3.82 o
   7  -7   7       82.26       72.86      5.00 o
   8  -7   7        0.57        1.12      4.47 o
  -8  -6   7        2.52        2.30      1.48 o
  -7  -6   7        8.20        6.21      1.43 o
  -6  -6   7        1.56        0.33      1.10 o
  -5  -6   7       38.55       35.91      1.72 o
  -4  -6   7       44.90       54.79      2.36 o
  -3  -6   7        0.01        1.92      1.36 o
  -2  -6   7      219.26      268.65      4.13 o
  -1  -6   7       24.03       15.48      2.24 o
   0  -6   7      879.91      843.94      9.89 o
   1  -6   7      272.76      230.31      4.81 o
   2  -6   7       94.56      105.53      3.82 o
   3  -6   7        0.72       -0.40      2.17 o
   4  -6   7      116.02      106.73      6.52 o
   5  -6   7      165.55      202.93      6.38 o
   6  -6   7      119.31      122.46      6.34 o
   7  -6   7       55.44       64.51      6.15 o
   8  -6   7       20.85        1.31      4.29 o
  -9  -5   7       37.83       42.29      2.63 o
  -8  -5   7        2.45       -2.22      2.10 o
  -7  -5   7        0.13        0.81      1.67 o
  -6  -5   7      190.65      196.82      3.46 o
  -5  -5   7        2.01       -0.10      1.08 o
  -4  -5   7        2.39        7.11      1.43 o
  -3  -5   7        6.08       15.68      1.64 o
  -2  -5   7      845.46      873.99      8.02 o
  -1  -5   7      409.32      462.04      6.20 o
   0  -5   7     1022.48     1046.00     27.13 o
   1  -5   7      671.06      813.25     16.31 o
   2  -5   7      477.92      435.61      7.74 o
   3  -5   7     1187.50     1292.72     16.87 o
   4  -5   7      129.81      135.93      4.35 o
   5  -5   7       10.15        7.74      3.82 o
   6  -5   7       28.75       31.48      3.98 o
   7  -5   7        3.16        4.61      3.44 o
   8  -5   7        0.04       -1.68      6.34 o
  -9  -4   7        0.27        0.82      1.59 o
  -8  -4   7       78.20       76.26      3.38 o
  -7  -4   7       32.49       30.77      2.46 o
  -6  -4   7      423.15      447.77      5.60 o
  -5  -4   7        4.84        3.38      1.60 o
  -4  -4   7       64.29       69.48      2.19 o
  -3  -4   7      846.29      847.53      7.66 o
  -2  -4   7      138.97      173.05      3.56 o
  -1  -4   7        3.38        7.61      2.04 o
   0  -4   7      249.50      261.77      4.61 o
   1  -4   7       10.68       18.96      2.50 o
   2  -4   7       43.26       63.83      3.10 o
   3  -4   7        7.03       12.54      3.02 o
   4  -4   7      122.26       90.53      3.62 o
   5  -4   7        1.26        0.09      1.85 o
   6  -4   7       34.79       37.52      3.30 o
   7  -4   7       64.85       81.03      4.76 o
   8  -4   7       18.46       12.49      4.47 o
  -9  -3   7        0.86        2.67      2.68 o
  -8  -3   7      152.84      164.43      4.87 o
  -7  -3   7       40.48       55.62      2.29 o
  -6  -3   7      110.12      117.26      3.09 o
  -5  -3   7       71.98       64.01      2.38 o
  -4  -3   7       92.13      126.03      2.88 o
  -3  -3   7       96.89      126.48      3.18 o
  -2  -3   7      142.38      126.77      3.23 o
  -1  -3   7     1117.99     1162.68     30.39 o
   0  -3   7       45.69       48.14      3.27 o
   1  -3   7       13.12       -0.25      2.06 o
   2  -3   7      596.24      575.54      7.51 o
   3  -3   7        0.16       -0.41      2.20 o
   4  -3   7      296.91      248.31      5.82 o
   5  -3   7       67.32       68.49      3.43 o
   6  -3   7       29.12       48.64      6.25 o
   7  -3   7       15.87        9.84      3.13 o
   8  -3   7        0.12        0.00      2.42 o
  -9  -2   7       15.98       28.57      2.76 o
  -8  -2   7      102.77      105.34      4.85 o
  -7  -2   7      109.13      129.16      3.40 o
  -6  -2   7       15.48       15.67      1.83 o
  -5  -2   7      116.80       95.11      3.42 o
  -4  -2   7        4.72        5.73      2.08 o
  -3  -2   7     2504.57     2734.75     25.71 o
  -2  -2   7       13.78       26.79      2.85 o
  -1  -2   7        0.19       -0.09      1.45 o
   0  -2   7      497.85      617.68     26.01 o
   1  -2   7       55.49       71.43      4.34 o
   2  -2   7      231.05      192.80      4.69 o
   3  -2   7      112.51       84.06      7.46 o
   4  -2   7      217.04      185.03      4.28 o
   5  -2   7        0.50        1.12      1.86 o
   6  -2   7       20.70       23.51      5.50 o
   7  -2   7        0.23       -0.14      1.92 o
  -9  -1   7       38.65       38.78      4.47 o
  -8  -1   7       52.04       53.80     11.37 o
  -7  -1   7       11.12       21.01      2.06 o
  -6  -1   7       67.70       74.62      3.57 o
  -5  -1   7     1182.86     1283.56     12.10 o
  -4  -1   7      179.01      203.43      3.91 o
  -3  -1   7      124.11      153.16      4.57 o
  -2  -1   7       10.95        1.12      1.85 o
  -1  -1   7       29.23       28.40      3.08 o
   0  -1   7      904.11      802.91      9.58 o
   1  -1   7       68.19       40.67      2.96 o
   2  -1   7      546.85      742.83      9.31 o
   3  -1   7      205.67      221.89      4.83 o
   4  -1   7       85.76       96.95      3.58 o
   5  -1   7        5.49        4.57      3.16 o
   6  -1   7       28.57       16.63      3.55 o
   7  -1   7       12.05       -0.09      2.44 o
 -10   0   7        0.42       -0.75      5.41 o
  -9   0   7        1.27        3.73      3.73 o
  -8   0   7       67.01       91.92      3.35 o
  -7   0   7       27.19       30.89      3.98 o
  -6   0   7      103.61      110.49      3.67 o
  -5   0   7       98.87       77.48      4.60 o
  -4   0   7      101.71      154.76      2.82 o
  -3   0   7       75.56       43.54      3.36 o
  -2   0   7     1900.37     1907.98     21.91 o
  -1   0   7     1720.08     1533.63     15.29 o
   0   0   7      141.08      112.47      3.58 o
   1   0   7      177.80      122.87      5.87 o
   2   0   7      114.14       90.50      3.27 o
   3   0   7      555.67      545.97      7.92 o
   4   0   7      131.55      135.11      3.89 o
   5   0   7        1.08        1.58      1.58 o
   6   0   7        3.71        4.08      3.36 o
   7   0   7       11.17        4.67      4.38 o
  -9   1   7       81.71       95.46      9.88 o
  -8   1   7        4.25        3.77      2.97 o
  -7   1   7       27.52       32.90      2.21 o
  -6   1   7      107.00       71.95      3.47 o
  -5   1   7      145.29      194.66      4.04 o
  -4   1   7      307.32      261.80      7.36 o
  -3   1   7      925.68      810.44      9.69 o
  -2   1   7      241.36      185.48      5.87 o
  -1   1   7       10.64        5.81      2.04 o
   0   1   7        9.75       21.49      2.57 o
   1   1   7      294.32      298.04      6.99 o
   2   1   7      205.97      214.07      4.34 o
   3   1   7      268.02      274.04      4.42 o
   4   1   7        2.06        1.31      1.45 o
   5   1   7       40.27       37.10      2.10 o
   6   1   7        0.53        1.13      1.61 o
   7   1   7        3.24        3.31      2.74 o
  -9   2   7        0.21        0.19      3.54 o
  -8   2   7       34.21       20.70      5.03 o
  -7   2   7       14.60        7.05      1.48 o
  -6   2   7       94.43       67.87      3.43 o
  -5   2   7     1101.14     1006.12      9.27 o
  -4   2   7      273.99      234.62      5.13 o
  -3   2   7        9.50        8.86      2.50 o
  -2   2   7      940.57      975.21     11.13 o
  -1   2   7      191.08      153.71      5.69 o
   0   2   7       52.92       82.07      2.76 o
   1   2   7       21.10       36.27      2.17 o
   2   2   7        6.03        3.10      1.51 o
   3   2   7        5.97        5.56      1.89 o
   4   2   7       44.39       44.13      3.02 o
   5   2   7       98.39      102.71      2.63 o
   6   2   7        0.24        1.02      1.43 o
  -9   3   7        1.16        0.37      6.34 o
  -8   3   7        0.85       -4.29      7.46 o
  -7   3   7      242.12      219.75     16.13 o
  -6   3   7      748.71      764.50     23.62 o
  -5   3   7        0.13       -0.14      1.34 o
  -4   3   7        0.08        0.05      2.40 o
  -3   3   7      121.23      130.01      4.02 o
  -2   3   7        0.71        1.19      1.91 o
  -1   3   7       17.56        6.27      2.40 o
   0   3   7       35.85       42.13      4.10 o
   1   3   7       23.20       44.10      2.76 o
   2   3   7        0.20        2.80      1.75 o
   3   3   7      106.43      118.48      3.17 o
   4   3   7       13.60       14.36      8.86 o
   5   3   7       13.33        0.31      2.00 o
   6   3   7       13.11        6.34     10.07 o
  -9   4   7        3.80        6.34      5.41 o
  -8   4   7      147.52      152.88      8.76 o
  -7   4   7       41.64       30.20      5.97 o
  -6   4   7        0.31        0.81      0.88 o
  -5   4   7      474.59      477.42      5.42 o
  -4   4   7      119.24      107.42      5.10 o
  -3   4   7      238.48      233.36      5.27 o
  -2   4   7       77.17       59.44      3.16 o
  -1   4   7       10.47        7.27      2.17 o
   0   4   7        0.55        1.77      1.78 o
   1   4   7       37.36       37.89      2.30 o
   2   4   7       19.22       30.60      2.24 o
   3   4   7      177.84      175.82      3.30 o
   4   4   7        1.28       -0.16      0.90 o
   5   4   7        2.72        1.52      1.61 o
  -9   5   7        4.80       10.07      5.97 o
  -8   5   7        7.27       17.34      6.15 o
  -7   5   7       95.41      126.97      8.02 o
  -6   5   7        0.36        6.90      4.85 o
  -5   5   7       40.66       47.58      3.02 o
  -4   5   7        0.74       -1.49      2.64 o
  -3   5   7      100.17      128.38      9.60 o
  -2   5   7       17.08       23.64      5.31 o
  -1   5   7        1.12        0.43      2.03 o
   0   5   7        0.89        3.92      2.25 o
   1   5   7        8.47        9.08      2.25 o
   2   5   7       32.38       43.13      2.62 o
   3   5   7        4.48        1.84      1.50 o
   4   5   7        3.02        2.07      1.39 o
   5   5   7        1.08       -1.12      5.41 o
  -8   6   7       19.46       38.22      7.27 o
  -7   6   7        0.32        5.97      5.41 o
  -6   6   7        5.60        5.41      5.22 o
  -5   6   7       38.84       45.35      1.53 o
  -4   6   7       41.80       53.44      2.61 o
  -3   6   7       60.85       58.52      6.06 o
  -2   6   7        0.36        1.22      2.89 o
  -1   6   7        8.57        9.23      2.96 o
   0   6   7        5.84        4.25      2.48 o
   1   6   7        4.66        3.39      1.62 o
   2   6   7        7.24        4.87      2.60 o
   3   6   7       28.94       -0.41      2.25 o
   4   6   7        0.13       -3.73      5.78 o
  -8   7   7       12.26       12.86      6.90 o
  -7   7   7       25.05       36.54      7.27 o
  -6   7   7        5.84        0.00      3.73 o
  -5   7   7       22.75       18.64      5.78 o
  -4   7   7       41.83       37.56      6.90 o
  -3   7   7        0.86        3.03      1.63 o
  -2   7   7        2.01        5.76      2.03 o
  -1   7   7        5.98       11.13      2.27 o
   0   7   7       49.57       57.47      2.92 o
   1   7   7       13.65       16.35      1.98 o
   2   7   7       25.49        0.69      2.60 o
   3   7   7        8.63        0.51      2.13 o
  -7   8   7       58.82       67.49      8.39 o
  -6   8   7        2.55        0.00      3.36 o
  -5   8   7        0.13       -0.19      4.10 o
  -4   8   7        4.41        3.59      1.88 o
  -3   8   7       31.60       39.47      2.66 o
  -2   8   7       27.33       39.63      3.10 o
  -1   8   7        5.95        8.02      2.82 o
   0   8   7        8.75        4.84      2.49 o
   1   8   7       31.44       35.26      8.76 o
   2   8   7        0.00        0.00      2.15 o
  -6   9   7        7.35        1.68      5.41 o
  -5   9   7        3.38        0.19      6.90 o
  -4   9   7       52.65       52.05      2.73 o
  -3   9   7        3.11        5.41      3.05 o
  -2   9   7       13.72        8.19      3.75 o
  -1   9   7        2.18        4.21      2.49 o
   0   9   7       25.44       33.93      3.21 o
  -3  10   7       13.17       17.06      2.89 o
  -2  10   7        0.01       -0.79      2.70 o
   1 -15   8        3.85        1.77      3.76 o
  -2 -14   8        1.78        5.00      2.44 o
  -1 -14   8       11.52        6.18      2.33 o
   0 -14   8        1.82       -0.18      2.25 o
   1 -14   8       13.21        3.03      2.78 o
   2 -14   8        0.29        2.22      2.43 o
   3 -14   8        0.38        3.78      3.02 o
   4 -14   8       21.37        8.61     12.21 o
  -4 -13   8        4.60        3.85      1.64 o
  -3 -13   8        1.10       -2.16      2.38 o
  -2 -13   8       57.10       71.95      6.25 o
  -1 -13   8       36.70       50.54      5.05 o
   0 -13   8        0.81       -0.10      2.02 o
   1 -13   8        0.12        3.06      2.67 o
   2 -13   8       39.96       20.08      2.90 o
   3 -13   8        0.77       -1.55      2.44 o
   4 -13   8       31.21       35.94      5.68 o
   5 -13   8        0.27        1.58      2.65 o
  -5 -12   8       17.87       16.41      7.27 o
  -4 -12   8       15.34       25.60      3.28 o
  -3 -12   8       69.96       68.08      7.33 o
  -2 -12   8       19.29       38.75      4.13 o
  -1 -12   8       48.57       52.00      3.36 o
   0 -12   8       14.40       29.13      3.08 o
   1 -12   8       20.97       17.20      3.12 o
   2 -12   8       51.58       55.38      4.42 o
   3 -12   8        0.35        6.38      3.15 o
   4 -12   8       12.62        4.10      2.96 o
   5 -12   8        0.76        7.55      4.42 o
   6 -12   8       12.58       25.17      7.64 o
  -6 -11   8        0.23        8.39      6.53 o
  -5 -11   8       57.17       59.62      2.31 o
  -4 -11   8        0.68       -0.09      1.36 o
  -3 -11   8       17.35       22.60      2.09 o
  -2 -11   8        0.19        0.29      1.56 o
  -1 -11   8        2.52       17.05      4.28 o
   0 -11   8      173.61      135.88      4.18 o
   1 -11   8      250.65      279.64      5.19 o
   2 -11   8       26.02       35.20      2.99 o
   3 -11   8        3.30        4.58      4.10 o
   4 -11   8       36.16       32.04      8.11 o
   5 -11   8       16.29       23.23      7.70 o
   6 -11   8       56.20       81.84      7.34 o
  -6 -10   8        3.89        2.16      1.12 o
  -5 -10   8       41.25       29.69      3.59 o
  -4 -10   8        0.65       -0.10      1.53 o
  -3 -10   8        0.51       -0.65      1.70 o
  -2 -10   8       93.92       84.96      3.41 o
  -1 -10   8      213.11      204.43      5.02 o
   0 -10   8      149.04      177.42      4.05 o
   1 -10   8       57.22       53.46      3.11 o
   2 -10   8       57.17       65.47      6.06 o
   3 -10   8       97.74      103.86     12.58 o
   4 -10   8      131.66      134.60      7.36 o
   5 -10   8       37.30       49.97      5.07 o
   6 -10   8        2.83        5.18      4.70 o
   7 -10   8        4.78        5.22      6.34 o
  -7  -9   8        0.51       -1.68      5.22 o
  -6  -9   8       19.10       10.78      3.29 o
  -5  -9   8       70.36       63.41      3.87 o
  -4  -9   8        1.15       -0.34      1.22 o
  -3  -9   8      103.65       97.79      3.23 o
  -2  -9   8      436.75      379.33      6.30 o
  -1  -9   8       18.37       31.53      2.71 o
   0  -9   8       56.28       43.43      3.61 o
   1  -9   8      864.97      946.28     13.74 o
   2  -9   8      455.67      425.02     15.47 o
   3  -9   8       39.36       42.83      4.22 o
   4  -9   8       64.36       70.50      5.93 o
   5  -9   8        0.19       -3.44      4.26 o
   6  -9   8       71.59       75.19      5.40 o
   7  -9   8      158.64      175.37     10.91 o
  -8  -8   8       88.05      102.54      9.14 o
  -7  -8   8        5.49        5.73      1.23 o
  -6  -8   8        5.99        6.90      2.22 o
  -5  -8   8      660.58      671.32     10.27 o
  -4  -8   8        2.09        8.72      1.72 o
  -3  -8   8      224.27      259.91      4.84 o
  -2  -8   8      141.28      203.71      3.74 o
  -1  -8   8      585.09      603.86      7.27 o
   0  -8   8      254.08      307.87      6.75 o
   1  -8   8       40.93       21.37      3.16 o
   2  -8   8        6.32       12.12      3.16 o
   3  -8   8      146.14      141.49      5.07 o
   4  -8   8      201.65      219.52      7.35 o
   5  -8   8       12.25        7.00      4.47 o
   6  -8   8       19.16       17.32      5.13 o
   7  -8   8       25.54       31.54      6.43 o
  -8  -7   8        3.13        5.01      1.55 o
  -7  -7   8       84.09       94.29      3.27 o
  -6  -7   8       65.05       57.84      2.45 o
  -5  -7   8       15.61       14.47      2.40 o
  -4  -7   8      124.60      109.44      2.71 o
  -3  -7   8       85.88      133.42      4.02 o
  -2  -7   8        6.66        5.13      2.47 o
  -1  -7   8      382.25      446.43      8.30 o
   0  -7   8      140.22      129.22      7.74 o
   1  -7   8       33.83       31.75      3.78 o
   2  -7   8       16.30       24.39      5.03 o
   3  -7   8       47.44       33.88      3.62 o
   4  -7   8        5.57       -1.59      2.83 o
   5  -7   8       58.55       60.87      5.14 o
   6  -7   8       57.07       68.09      5.72 o
   7  -7   8       14.65        0.04      3.41 o
  -8  -6   8        0.23        2.31      2.13 o
  -7  -6   8      147.29      155.36      4.65 o
  -6  -6   8      101.90      109.70      5.17 o
  -5  -6   8        5.08        5.69      1.82 o
  -4  -6   8        1.10        4.06      1.98 o
  -3  -6   8      121.95      103.69      2.69 o
  -2  -6   8       63.14       93.18      4.74 o
  -1  -6   8       98.75       61.62      3.03 o
   0  -6   8      729.46      683.45      8.96 o
   1  -6   8      254.19      283.96      6.90 o
   2  -6   8       19.45       29.92      5.21 o
   3  -6   8        1.50        1.49      2.98 o
   4  -6   8        1.20        0.98      3.02 o
   5  -6   8       38.58       31.92      4.43 o
   6  -6   8        0.95        3.45      3.03 o
   7  -6   8       20.84       16.88     10.91 o
  -9  -5   8        0.08        0.98      1.98 o
  -8  -5   8       57.15       73.34      2.77 o
  -7  -5   8      110.51      116.48      4.13 o
  -6  -5   8      122.29      127.86      3.28 o
  -5  -5   8       37.20       56.82      2.38 o
  -4  -5   8      357.13      422.45      5.06 o
  -3  -5   8       12.74       10.11      2.05 o
  -2  -5   8      636.97      554.74     12.49 o
  -1  -5   8      478.36      475.35      7.44 o
   0  -5   8       72.50       48.95      3.08 o
   1  -5   8      281.54      314.56      5.67 o
   2  -5   8      114.31      149.29      5.07 o
   3  -5   8      239.77      310.00      6.13 o
   4  -5   8       25.88       26.58      3.30 o
   5  -5   8      117.33      138.74      7.18 o
   6  -5   8        0.04       -0.56      2.50 o
   7  -5   8        9.11        7.26      4.66 o
  -9  -4   8       29.30       31.20      3.36 o
  -8  -4   8       99.23       89.71      3.23 o
  -7  -4   8       30.03       18.01      2.27 o
  -6  -4   8       58.98       56.41      2.36 o
  -5  -4   8       16.58       10.95      1.99 o
  -4  -4   8      607.56      614.22      7.62 o
  -3  -4   8        0.45        1.15      1.46 o
  -2  -4   8      140.75      154.31     11.56 o
  -1  -4   8       32.20       26.79      4.09 o
   0  -4   8      273.99      282.41      7.92 o
   1  -4   8      240.58      232.25      7.18 o
   2  -4   8       60.00       45.86      4.10 o
   3  -4   8      245.88      239.15      7.08 o
   4  -4   8        0.03        0.37      2.40 o
   5  -4   8        1.72        0.76      2.30 o
   6  -4   8       17.81       11.53      3.64 o
   7  -4   8       39.03       33.64      3.36 o
  -9  -3   8        2.82        2.78      2.96 o
  -8  -3   8        4.55        5.57      2.55 o
  -7  -3   8       18.22       22.12      3.10 o
  -6  -3   8      119.53      128.70      3.79 o
  -5  -3   8      126.17      148.76      3.37 o
  -4  -3   8       16.03       14.59      2.34 o
  -3  -3   8       32.83       28.87      2.50 o
  -2  -3   8       64.39       48.42      3.92 o
  -1  -3   8      323.06      310.01      5.82 o
   0  -3   8     1244.90     1229.83     34.96 o
   1  -3   8     1048.82     1053.57     11.80 o
   2  -3   8        3.13        1.86      2.11 o
   3  -3   8       18.08       26.90      4.29 o
   4  -3   8      358.85      329.61     18.55 o
   5  -3   8      138.45      140.63      4.35 o
   6  -3   8        1.11        5.03      2.50 o
   7  -3   8        1.51        0.37      2.11 o
  -9  -2   8        1.28        0.06      2.37 o
  -8  -2   8        9.75        3.73      2.07 o
  -7  -2   8       79.93       85.71      3.13 o
  -6  -2   8       37.39       47.36      2.64 o
  -5  -2   8      135.36      126.12      2.89 o
  -4  -2   8      210.16      156.55      3.47 o
  -3  -2   8      392.53      331.09      5.34 o
  -2  -2   8     1185.09     1187.61     13.42 o
  -1  -2   8      633.93      562.41      7.32 o
   0  -2   8      425.37      527.85      7.75 o
   1  -2   8        5.96       21.20      3.73 o
   2  -2   8      671.11      688.94     15.29 o
   3  -2   8      448.84      350.40      5.87 o
   4  -2   8       75.58      101.69      9.60 o
   5  -2   8       68.48       69.43      3.36 o
   6  -2   8        7.27        6.25      2.30 o
   7  -2   8        1.27        0.00      1.71 o
  -9  -1   8        0.20        1.38      3.36 o
  -8  -1   8        2.75        3.17      1.93 o
  -7  -1   8      329.45      323.01      9.91 o
  -6  -1   8      108.62      111.50      3.39 o
  -5  -1   8        0.81        1.74      1.67 o
  -4  -1   8      599.59      687.80      6.98 o
  -3  -1   8      479.70      487.16      6.85 o
  -2  -1   8       46.62       49.09      5.78 o
  -1  -1   8       95.43       82.14      3.16 o
   0  -1   8       26.32       29.24      2.89 o
   1  -1   8      302.37      257.49      5.23 o
   2  -1   8      128.81      106.02      5.41 o
   3  -1   8      169.77      204.64      4.35 o
   4  -1   8       40.90       46.03      2.70 o
   5  -1   8        0.14        1.27      2.17 o
   6  -1   8       26.24       26.50      4.29 o
   7  -1   8       17.07       25.26      2.64 o
  -9   0   8        7.81        6.57      2.25 o
  -8   0   8        0.75       -0.01      1.26 o
  -7   0   8      411.87      386.56      9.68 o
  -6   0   8      315.87      348.91      7.67 o
  -5   0   8       98.34       72.58      3.23 o
  -4   0   8       73.90       60.23      3.36 o
  -3   0   8        9.30        7.64      2.44 o
  -2   0   8      216.20      237.37      4.74 o
  -1   0   8       54.36       63.37      2.96 o
   0   0   8      378.49      378.48      5.80 o
   1   0   8      224.69      215.27      4.28 o
   2   0   8       79.17       90.08      4.61 o
   3   0   8       22.98       19.60      2.71 o
   4   0   8      295.98      299.96      5.87 o
   5   0   8        1.13        1.71      1.70 o
   6   0   8       15.79       21.11      2.24 o
  -9   1   8       58.86       71.41      6.53 o
  -8   1   8        1.92        1.13      1.89 o
  -7   1   8       82.57       72.80      2.88 o
  -6   1   8      339.80      339.58      7.72 o
  -5   1   8       45.09       42.12      2.17 o
  -4   1   8        3.12        4.30      2.49 o
  -3   1   8        4.81       10.22      3.10 o
  -2   1   8       87.06       90.25      4.24 o
  -1   1   8       69.99       76.39      8.95 o
   0   1   8       29.03        8.69      2.62 o
   1   1   8      158.67      129.35      3.36 o
   2   1   8       31.40       25.56      3.45 o
   3   1   8       22.66       42.66      8.30 o
   4   1   8      119.28      104.62      3.44 o
   5   1   8        0.12        1.56      1.92 o
   6   1   8       11.27        5.17      4.66 o
  -9   2   8       10.51       -0.93      4.29 o
  -8   2   8        0.99        1.37      1.68 o
  -7   2   8       14.88       10.11      2.15 o
  -6   2   8      362.92      328.84     10.95 o
  -5   2   8      142.97      124.73      4.83 o
  -4   2   8        4.15        5.30      3.27 o
  -3   2   8        0.21       -1.27      3.62 o
  -2   2   8      185.03      135.39      5.99 o
  -1   2   8        9.97        8.09      2.30 o
   0   2   8        1.04        2.97      2.13 o
   1   2   8      124.05      174.94      3.89 o
   2   2   8        0.17        1.38      2.57 o
   3   2   8       45.80       43.53      2.30 o
   4   2   8        0.08        0.00      1.19 o
   5   2   8        1.25       -0.12      1.44 o
   6   2   8        0.10        0.16      1.38 o
  -9   3   8       32.09       38.97      6.53 o
  -8   3   8       77.41       87.44      7.46 o
  -7   3   8      176.16      180.29     11.43 o
  -6   3   8       48.28       50.14      5.54 o
  -5   3   8      148.79      137.35      2.90 o
  -4   3   8       18.34       27.85      4.17 o
  -3   3   8       21.48       33.44      4.00 o
  -2   3   8      250.79      300.76     21.16 o
  -1   3   8      205.33      253.14      5.69 o
   0   3   8        0.24        1.26      1.78 o
   1   3   8       68.09       82.42      8.95 o
   2   3   8       47.96       40.12      2.30 o
   3   3   8       70.39       67.85      2.96 o
   4   3   8        1.12        0.00      1.11 o
   5   3   8        0.20        0.16      1.22 o
  -9   4   8       61.89       88.19      8.39 o
  -8   4   8       16.52       12.49      5.97 o
  -7   4   8       60.97       37.37     23.12 o
  -6   4   8        0.13        2.14      3.03 o
  -5   4   8        0.12        1.02      1.06 o
  -4   4   8      535.74      559.02      9.35 o
  -3   4   8      755.68      824.88     12.52 o
  -2   4   8       76.21       65.32      3.68 o
  -1   4   8        7.66        9.26      2.49 o
   0   4   8        3.30       16.77      3.87 o
   1   4   8      173.83      170.14     10.16 o
   2   4   8       39.26       39.04      4.29 o
   3   4   8       51.32       56.97      2.37 o
   4   4   8       11.39       14.71      3.61 o
   5   4   8        1.52        0.93      5.22 o
  -8   5   8       41.03       48.48      7.64 o
  -7   5   8        3.17        5.03      5.41 o
  -6   5   8      122.54      118.41      5.53 o
  -5   5   8        1.97        5.35      4.09 o
  -4   5   8        4.95        5.84      3.23 o
  -3   5   8        0.54        0.72      2.57 o
  -2   5   8        3.13        9.15      3.26 o
  -1   5   8       74.78      107.08      3.95 o
   0   5   8       63.52       55.85      3.16 o
   1   5   8        0.21       -1.53      2.17 o
   2   5   8       14.11       10.35      3.16 o
   3   5   8       10.04        3.42      3.00 o
   4   5   8       22.51       17.71      8.30 o
  -8   6   8       12.04        5.78      9.88 o
  -7   6   8       25.90       24.05      6.90 o
  -6   6   8        0.01        0.56      4.47 o
  -5   6   8        7.63        8.86      1.53 o
  -4   6   8       20.20       10.07      3.42 o
  -3   6   8      264.57      310.24      7.90 o
  -2   6   8        6.30        6.97      3.45 o
  -1   6   8       11.55        8.61      4.21 o
   0   6   8       25.16       22.61      2.76 o
   1   6   8       82.06       88.75      2.99 o
   2   6   8        1.49        0.10      1.41 o
   3   6   8       12.41        2.13      1.66 o
  -7   7   8        5.37        0.19      4.85 o
  -6   7   8        0.01       -0.56      4.85 o
  -5   7   8       17.85       23.18     11.65 o
  -4   7   8       23.91       26.98      2.69 o
  -3   7   8       94.41       99.09      4.77 o
  -2   7   8        7.98        4.81      2.66 o
  -1   7   8       59.76       86.50      4.61 o
   0   7   8        8.40        4.36      2.63 o
   1   7   8       50.43       67.65      3.28 o
   2   7   8        0.36       -0.16      1.30 o
  -6   8   8        0.03        0.00      4.29 o
  -5   8   8       24.09       -0.56      4.85 o
  -4   8   8        0.18        0.13      1.68 o
  -3   8   8        0.65        1.18      1.80 o
  -2   8   8        0.71       -0.30      2.70 o
  -1   8   8       51.23       66.82      9.79 o
   0   8   8        2.31        0.38      1.84 o
   1   8   8       35.12       26.06     16.41 o
  -4   9   8        9.16       -0.56      4.66 o
  -3   9   8        4.63        8.42      9.14 o
  -2   9   8        1.47        1.65      2.42 o
  -2 -14   9        0.49        0.88      1.93 o
  -1 -14   9        4.40        3.71      2.97 o
   0 -14   9        6.29        6.76      3.46 o
   1 -14   9        8.96        8.06      3.51 o
   2 -14   9        0.12       -0.31      2.65 o
   3 -14   9       17.64       12.14      3.43 o
  -4 -13   9       19.49       13.75      3.11 o
  -3 -13   9        0.91        1.69      1.86 o
  -2 -13   9        0.11        0.96      2.03 o
  -1 -13   9        2.12        4.44      2.99 o
   0 -13   9       23.90       34.40      4.11 o
   1 -13   9       59.46       70.36      4.11 o
   2 -13   9        0.37       -0.04      2.05 o
   3 -13   9        0.21        0.86      2.71 o
   4 -13   9       40.61       41.42      4.16 o
  -5 -12   9       36.90       35.94      6.01 o
  -4 -12   9        0.89        1.73      1.99 o
  -3 -12   9        2.36        1.65      2.04 o
  -2 -12   9        6.11        6.73      2.62 o
  -1 -12   9      173.83      189.64      4.57 o
   0 -12   9        0.36        2.29      2.55 o
   1 -12   9        8.83       11.73      3.19 o
   2 -12   9       21.21       26.71      3.77 o
   3 -12   9       36.76       39.67      3.79 o
   4 -12   9       81.22       83.78      8.02 o
   5 -12   9        3.58        3.95      5.41 o
  -6 -11   9        0.82        8.20      6.71 o
  -5 -11   9       44.02       40.72      2.41 o
  -4 -11   9       37.06       30.62      3.42 o
  -3 -11   9       23.85       23.65      5.27 o
  -2 -11   9        0.71        0.23      1.53 o
  -1 -11   9       56.76       66.64      3.61 o
   0 -11   9        9.73       27.28      3.84 o
   1 -11   9       20.60       22.70      3.91 o
   2 -11   9       22.49       10.36      3.18 o
   3 -11   9       47.40       33.35      5.58 o
   4 -11   9        2.74        3.67      4.65 o
   5 -11   9       36.89       46.99      5.53 o
   6 -11   9       22.97       32.38      5.53 o
  -6 -10   9        6.49        6.86      1.49 o
  -5 -10   9        3.08        1.22      1.81 o
  -4 -10   9       20.30       16.02      2.95 o
  -3 -10   9      127.45      140.98      4.52 o
  -2 -10   9       52.74       59.21      3.26 o
  -1 -10   9       39.37       40.59      4.03 o
   0 -10   9       63.29       42.92      3.79 o
   1 -10   9      199.08      194.73      6.83 o
   2 -10   9       33.03       40.06      4.96 o
   3 -10   9        3.12        0.27      2.83 o
   4 -10   9       13.98       11.65      4.22 o
   5 -10   9       28.44       40.28      8.04 o
   6 -10   9        5.01        3.14      4.99 o
  -7  -9   9        3.96        7.15      1.69 o
  -6  -9   9        5.67        6.88      1.50 o
  -5  -9   9        7.19        6.84      1.94 o
  -4  -9   9      131.93      171.68      3.81 o
  -3  -9   9       75.52       70.75      2.96 o
  -2  -9   9        0.37        0.20      1.57 o
  -1  -9   9      175.19      141.38      4.23 o
   0  -9   9       24.26       38.36     10.44 o
   1  -9   9      298.44      350.90     14.17 o
   2  -9   9       23.21       31.40      7.92 o
   3  -9   9       14.60       20.42      4.08 o
   4  -9   9       83.64       75.40      5.20 o
   5  -9   9        7.02        1.48      3.49 o
   6  -9   9       17.35       19.00      4.61 o
  -7  -8   9       41.74       45.44      4.91 o
  -6  -8   9      151.36      158.52      3.77 o
  -5  -8   9      209.54      214.51      4.32 o
  -4  -8   9       26.80       24.39      2.23 o
  -3  -8   9     1173.49     1168.16     11.49 o
  -2  -8   9       45.38       25.10      2.76 o
  -1  -8   9        3.71        8.02      2.22 o
   0  -8   9      108.68      158.50      4.88 o
   1  -8   9        9.40        8.06      3.10 o
   2  -8   9       41.48       52.07      4.86 o
   3  -8   9       46.41       40.14      5.03 o
   4  -8   9       79.83       57.57      7.25 o
   5  -8   9       12.86        4.12      4.23 o
   6  -8   9       11.30        6.37      4.82 o
   7  -8   9        3.48        2.83      6.12 o
  -8  -7   9       20.87       20.48      1.88 o
  -7  -7   9       30.98       27.35      3.24 o
  -6  -7   9        3.80        1.53      2.38 o
  -5  -7   9       71.44       86.07      2.76 o
  -4  -7   9      171.44      157.77      3.87 o
  -3  -7   9       40.58       28.13      3.56 o
  -2  -7   9      356.80      371.30      6.66 o
  -1  -7   9      228.60      246.64      5.21 o
   0  -7   9       38.96       27.30      3.81 o
   1  -7   9       81.04      100.28      5.05 o
   2  -7   9      141.92      130.66      6.53 o
   3  -7   9       51.72       44.48      3.96 o
   4  -7   9       28.14       32.56      4.66 o
   5  -7   9        4.60        2.98      3.30 o
   6  -7   9       15.34       14.15      3.95 o
   7  -7   9        2.68        2.59      3.49 o
  -8  -6   9       20.87       20.97      5.65 o
  -7  -6   9        4.24        2.23      1.84 o
  -6  -6   9       13.07        6.72      2.06 o
  -5  -6   9      165.43      160.32      3.77 o
  -4  -6   9      416.54      375.54      5.09 o
  -3  -6   9       30.80       42.92      2.78 o
  -2  -6   9       67.87       68.15      3.64 o
  -1  -6   9      448.14      511.95     14.08 o
   0  -6   9        0.43        1.03      2.24 o
   1  -6   9      348.24      350.71     14.17 o
   2  -6   9      465.70      405.54      8.95 o
   3  -6   9        0.06        1.77      2.64 o
   4  -6   9      112.74       81.16     13.98 o
   5  -6   9       11.29       16.69      5.73 o
   6  -6   9       10.83       16.03      4.46 o
   7  -6   9        1.16        1.75      3.69 o
  -8  -5   9        0.90        5.44      2.11 o
  -7  -5   9        7.02        7.91      2.19 o
  -6  -5   9      104.29       94.41      2.90 o
  -5  -5   9       36.43       34.79      4.32 o
  -4  -5   9       43.10       61.68      2.54 o
  -3  -5   9      116.22      119.75      3.38 o
  -2  -5   9      341.18      357.27      6.67 o
  -1  -5   9      333.29      370.12     11.47 o
   0  -5   9      117.05       95.94      3.82 o
   1  -5   9      280.97      264.85     10.91 o
   2  -5   9        1.76       -1.96      2.50 o
   3  -5   9       66.39       55.07      4.51 o
   4  -5   9      358.89      388.35     12.40 o
   5  -5   9       27.98       38.20      5.22 o
   6  -5   9       82.39       87.09      8.39 o
   7  -5   9        5.24        7.83      3.30 o
  -9  -4   9        3.49        3.82      3.23 o
  -8  -4   9       60.76       43.28      2.58 o
  -7  -4   9        6.53        4.54      2.09 o
  -6  -4   9      375.23      368.70      8.77 o
  -5  -4   9      208.89      173.45      3.82 o
  -4  -4   9       51.35       39.61      2.56 o
  -3  -4   9      160.95      177.57      4.15 o
  -2  -4   9       83.67       83.98      7.18 o
  -1  -4   9       61.31       69.87     13.52 o
   0  -4   9      361.53      350.04      6.00 o
   1  -4   9       29.60       22.09      2.90 o
   2  -4   9      521.32      483.71     12.49 o
   3  -4   9       42.91       53.62      3.49 o
   4  -4   9      213.97      231.08      6.25 o
   5  -4   9       57.35       55.72      4.65 o
   6  -4   9       26.05       28.24      5.78 o
   7  -4   9        2.25        0.66      3.13 o
  -9  -3   9        0.01        1.84      2.02 o
  -8  -3   9       27.20       33.45      2.65 o
  -7  -3   9        3.48        1.69      1.79 o
  -6  -3   9      581.30      623.29      8.23 o
  -5  -3   9      143.06      153.85      3.72 o
  -4  -3   9        5.43        3.32      2.31 o
  -3  -3   9        6.21        2.61      2.11 o
  -2  -3   9      198.31      242.66      6.62 o
  -1  -3   9        9.48       15.01      2.98 o
   0  -3   9       95.44      112.58      3.76 o
   1  -3   9      360.25      330.37     16.50 o
   2  -3   9       35.03       52.86      8.02 o
   3  -3   9       24.26       28.77      3.03 o
   4  -3   9       78.74       50.53      3.56 o
   5  -3   9      282.09      271.29      6.34 o
   6  -3   9       15.07       25.13      6.53 o
   7  -3   9       21.47        7.27      9.32 o
  -9  -2   9        4.63        2.52      2.14 o
  -8  -2   9      185.11      197.63      5.27 o
  -7  -2   9        1.34        4.23      2.15 o
  -6  -2   9      200.48      175.23      4.36 o
  -5  -2   9      126.72       98.75      3.21 o
  -4  -2   9      133.10      131.91      3.11 o
  -3  -2   9       58.69       55.71      3.23 o
  -2  -2   9       87.58       80.68      4.03 o
  -1  -2   9      179.74      134.29      4.65 o
   0  -2   9        8.65       10.29      2.44 o
   1  -2   9      195.46      219.83      4.75 o
   2  -2   9      104.32      127.32     13.05 o
   3  -2   9       61.05       53.07      3.92 o
   4  -2   9      101.39      106.32      4.62 o
   5  -2   9       54.81       63.65      3.42 o
   6  -2   9        6.37        2.63      2.71 o
  -9  -1   9       27.87       18.39      2.86 o
  -8  -1   9       23.48       26.59      2.93 o
  -7  -1   9       22.81       25.39      2.47 o
  -6  -1   9       27.92       37.10      3.85 o
  -5  -1   9      248.34      229.67      4.04 o
  -4  -1   9      188.78      195.21      5.45 o
  -3  -1   9       74.83       70.77      3.42 o
  -2  -1   9       74.67       89.36      5.31 o
  -1  -1   9      184.53      203.33      5.27 o
   0  -1   9      118.18      134.23      3.82 o
   1  -1   9       15.51       15.18      3.95 o
   2  -1   9      167.83      206.36      4.68 o
   3  -1   9       42.80       49.98      3.16 o
   4  -1   9       54.76       35.72      2.81 o
   5  -1   9        8.51        7.08      2.80 o
   6  -1   9        3.02        4.74      4.10 o
  -9   0   9        5.91        2.35      2.61 o
  -8   0   9       92.09      101.97      3.91 o
  -7   0   9        0.23        0.77      1.66 o
  -6   0   9      149.86      140.81      4.38 o
  -5   0   9       98.82       95.45      3.41 o
  -4   0   9        5.12        3.27      2.57 o
  -3   0   9      214.99      224.02      7.24 o
  -2   0   9       94.09       70.83      8.20 o
  -1   0   9        6.62        1.99      2.65 o
   0   0   9      273.53      232.21      5.46 o
   1   0   9      188.71      165.84      4.09 o
   2   0   9      322.59      242.96      5.87 o
   3   0   9       18.28       10.98      4.19 o
   4   0   9       92.29       77.55      6.06 o
   5   0   9        0.09        0.22      1.94 o
   6   0   9        1.00        0.77      2.09 o
  -9   1   9        7.12        1.12      2.68 o
  -8   1   9       56.74       61.59      4.78 o
  -7   1   9        0.34       -0.19      1.26 o
  -6   1   9      145.28      138.95      5.17 o
  -5   1   9       72.80      107.60      3.40 o
  -4   1   9       76.52       69.17      5.59 o
  -3   1   9      586.17      554.15      9.31 o
  -2   1   9      813.09      859.08     15.47 o
  -1   1   9       90.79      159.08      5.06 o
   0   1   9       21.92       10.21      2.36 o
   1   1   9       34.36       38.64      2.83 o
   2   1   9      130.25      139.34      4.57 o
   3   1   9        0.38        2.02      1.78 o
   4   1   9       81.73       86.57      3.10 o
   5   1   9       13.18        8.48      5.59 o
  -9   2   9        2.26        0.93      4.66 o
  -8   2   9        0.42       -0.35      1.93 o
  -7   2   9        2.31        2.57      2.80 o
  -6   2   9        2.20        2.67      1.46 o
  -5   2   9       36.81       43.92      4.02 o
  -4   2   9      374.14      362.27      8.86 o
  -3   2   9      642.26      582.22      9.84 o
  -2   2   9      152.56      141.13     12.58 o
  -1   2   9       47.76       42.94      4.10 o
   0   2   9       40.81       51.22      6.25 o
   1   2   9      167.60      155.78      5.87 o
   2   2   9        8.41       19.72      3.45 o
   3   2   9        0.63        1.93      2.14 o
   4   2   9        0.14       -0.04      1.55 o
   5   2   9       13.11       -0.09      2.17 o
  -9   3   9        0.00        3.36      5.41 o
  -8   3   9        3.82        3.37      4.10 o
  -7   3   9        2.96        3.33      1.76 o
  -6   3   9      177.12      174.04      3.94 o
  -5   3   9      133.78      128.07      5.14 o
  -4   3   9      101.21      124.85      5.00 o
  -3   3   9       33.12       30.33      3.68 o
  -2   3   9      484.30      507.02      9.22 o
  -1   3   9        3.67        6.48      2.63 o
   0   3   9       87.91       72.71      3.55 o
   1   3   9      190.87      219.64      5.38 o
   2   3   9       26.76       35.01      2.98 o
   3   3   9        2.36        1.05      1.80 o
   4   3   9       22.27       17.90     11.28 o
  -8   4   9       12.36       11.00      6.15 o
  -7   4   9       70.78       87.77      5.33 o
  -6   4   9        8.26       12.28      2.02 o
  -5   4   9       56.31       41.59      6.91 o
  -4   4   9       11.66        9.97      3.42 o
  -3   4   9       15.45       24.57      3.68 o
  -2   4   9      119.98      129.84      5.48 o
  -1   4   9      256.32      323.65      6.44 o
   0   4   9      233.75      261.18      6.45 o
   1   4   9        8.44        4.00      2.10 o
   2   4   9       73.04       85.62      3.10 o
   3   4   9        9.31        0.09      1.45 o
   4   4   9        6.32       -0.09      1.32 o
  -8   5   9        1.34        0.00      7.08 o
  -7   5   9        0.51        3.17      8.95 o
  -6   5   9       29.21       14.10     11.75 o
  -5   5   9       11.72        5.32      3.55 o
  -4   5   9       75.97       61.96     10.81 o
  -3   5   9       10.87       14.32      4.05 o
  -2   5   9       80.88       90.34      6.63 o
  -1   5   9        8.35       10.65      2.89 o
   0   5   9       28.88       39.63      4.29 o
   1   5   9        0.20        2.05      2.48 o
   2   5   9       66.44       66.43      3.52 o
   3   5   9        0.00       -0.42      1.38 o
  -7   6   9       50.64       83.53     13.42 o
  -6   6   9        3.31        0.50      3.29 o
  -5   6   9       75.67       73.26      8.02 o
  -4   6   9       20.50       11.24      4.48 o
  -3   6   9       83.86       90.81      5.56 o
  -2   6   9        1.61        1.31      3.24 o
  -1   6   9       14.36       13.44      3.57 o
   0   6   9       11.00       16.63      2.76 o
   1   6   9        1.17        1.63      1.83 o
   2   6   9        1.90        0.35      1.53 o
  -6   7   9        0.03       -0.19      4.85 o
  -5   7   9       22.57       -0.93      5.22 o
  -4   7   9        1.50        0.59      1.47 o
  -3   7   9        2.10        1.85      1.89 o
  -2   7   9        0.44        1.51      2.04 o
  -1   7   9        0.50        0.44      1.78 o
   0   7   9        3.59        0.10      2.39 o
   1   7   9        0.09        0.73      1.73 o
  -4   8   9        0.46        0.29      2.11 o
  -3   8   9        8.43        6.66      2.48 o
  -2   8   9        0.34        2.79      2.48 o
  -1   8   9        5.97        5.75      3.29 o
  -2 -14  10        5.35        7.22      3.35 o
  -1 -14  10        3.46       -0.62      2.29 o
   0 -14  10        0.79        0.49      2.33 o
   1 -14  10        0.49        0.28      2.63 o
   2 -14  10        9.09       13.63      3.42 o
  -3 -13  10        0.02        0.19      1.40 o
  -2 -13  10       16.29       10.61      3.00 o
  -1 -13  10       26.29       27.18      3.16 o
   0 -13  10        0.84       -1.47      2.40 o
   1 -13  10       17.14       12.22      3.95 o
   2 -13  10       57.29       48.67      3.94 o
   3 -13  10        0.33        3.67      3.17 o
   4 -13  10       16.89       14.02      6.28 o
  -4 -12  10       20.17       19.93      2.68 o
  -3 -12  10       78.05       84.97      7.55 o
  -2 -12  10       10.74       15.51      2.64 o
  -1 -12  10        4.85        9.94      3.09 o
   0 -12  10       55.09       72.60      5.16 o
   1 -12  10       36.01       26.86      3.71 o
   2 -12  10       31.35       19.80      3.31 o
   3 -12  10       16.27       11.03      5.32 o
   4 -12  10       14.58       11.59      6.06 o
   5 -12  10       16.46       11.82      5.25 o
  -5 -11  10       19.73       31.64      2.81 o
  -4 -11  10        1.68        0.43      1.98 o
  -3 -11  10       88.80       99.40      3.92 o
  -2 -11  10       61.96       41.99      3.39 o
  -1 -11  10       35.59       58.30      4.63 o
   0 -11  10        5.91        8.84      3.05 o
   1 -11  10       61.96       62.05      3.71 o
   2 -11  10       16.52       21.78      5.27 o
   3 -11  10        7.66       11.15      4.34 o
   4 -11  10        6.45        8.67      4.54 o
   5 -11  10       17.73       10.99      5.76 o
  -6 -10  10       13.14       14.51      2.15 o
  -5 -10  10       84.17       69.73      5.01 o
  -4 -10  10        5.97        5.94      2.90 o
  -3 -10  10        2.23       -0.57      1.76 o
  -2 -10  10       10.65       21.77      2.98 o
  -1 -10  10      289.49      312.71     11.09 o
   0 -10  10      151.21      138.76      4.67 o
   1 -10  10       68.88       92.44     10.81 o
   2 -10  10       95.89      113.31     12.31 o
   3 -10  10       40.17       37.70      4.72 o
   4 -10  10       21.15       18.91      5.59 o
   5 -10  10       13.63       33.18      6.12 o
   6 -10  10        9.18       11.39      5.80 o
  -7  -9  10       42.90       52.55      4.53 o
  -6  -9  10        0.08        0.58      1.54 o
  -5  -9  10        0.35        2.91      1.73 o
  -4  -9  10       22.14       16.89      2.33 o
  -3  -9  10       24.59       31.17      4.27 o
  -2  -9  10       53.81       44.78      3.10 o
  -1  -9  10      299.41      291.73      9.57 o
   0  -9  10       81.85       80.80      9.32 o
   1  -9  10       80.58       86.05      5.53 o
   2  -9  10      224.21      206.25     10.25 o
   3  -9  10       59.42       67.84      8.02 o
   4  -9  10       62.71      100.11      7.55 o
   5  -9  10        2.23        5.33      4.88 o
   6  -9  10        1.12        3.92      4.96 o
  -7  -8  10        3.83        3.86      2.02 o
  -6  -8  10       21.32       10.67      2.27 o
  -5  -8  10       97.88       97.07      3.11 o
  -4  -8  10      106.98      101.84      5.97 o
  -3  -8  10      183.75      157.71      4.00 o
  -2  -8  10       12.81       17.47      2.79 o
  -1  -8  10      419.50      356.74     11.37 o
   0  -8  10      431.90      441.83     20.70 o
   1  -8  10      252.69      246.24      7.27 o
   2  -8  10        4.56        1.58      3.16 o
   3  -8  10      170.56      180.49      6.13 o
   4  -8  10        3.20        0.56      3.84 o
   5  -8  10       99.43      111.19      5.99 o
   6  -8  10        8.56        6.38      4.08 o
  -8  -7  10       18.30       15.96      2.40 o
  -7  -7  10       84.07       81.67      4.44 o
  -6  -7  10       38.43       39.40      3.01 o
  -5  -7  10      123.73      126.83      6.78 o
  -4  -7  10      550.11      589.68     13.88 o
  -3  -7  10       59.18       61.40      3.15 o
  -2  -7  10       77.45      104.13      5.16 o
  -1  -7  10       37.65       38.94      4.12 o
   0  -7  10        8.89        9.23      3.16 o
   1  -7  10      208.30      232.15      6.79 o
   2  -7  10      155.70      152.63      5.47 o
   3  -7  10      135.66      157.05      5.73 o
   4  -7  10        6.98        6.33      4.23 o
   5  -7  10      272.76      250.90      8.54 o
   6  -7  10        0.01       -0.20      3.78 o
  -8  -6  10        7.67        6.34      2.42 o
  -7  -6  10      155.29      157.38      4.03 o
  -6  -6  10        3.16        1.68      1.78 o
  -5  -6  10      146.80      128.73      5.16 o
  -4  -6  10       13.67       22.83      2.73 o
  -3  -6  10       25.17       19.03      2.68 o
  -2  -6  10      106.83      118.97      4.96 o
  -1  -6  10      203.20      223.87      6.24 o
   0  -6  10      141.49      134.31      5.52 o
   1  -6  10        3.20        2.35      3.30 o
   2  -6  10      176.16      183.65      8.24 o
   3  -6  10        0.02       -0.88      2.83 o
   4  -6  10        5.39        5.03      3.30 o
   5  -6  10       84.61       87.09      6.34 o
   6  -6  10       48.96       39.36      5.25 o
  -8  -5  10       11.27        5.06      2.65 o
  -7  -5  10      144.02      151.38      4.13 o
  -6  -5  10        0.89        0.04      2.20 o
  -5  -5  10       19.65       30.62      2.42 o
  -4  -5  10        1.34        8.23      2.07 o
  -3  -5  10       35.98       62.57      5.14 o
  -2  -5  10        0.30       -0.28      1.98 o
  -1  -5  10      354.91      344.71     15.10 o
   0  -5  10        6.07        8.05      3.47 o
   1  -5  10       15.94       14.95      3.03 o
   2  -5  10       57.55       47.42      3.76 o
   3  -5  10       53.53       59.37      4.15 o
   4  -5  10        2.88        7.60      3.84 o
   5  -5  10        7.81        5.50      3.30 o
   6  -5  10       26.70       46.67      4.28 o
  -8  -4  10      190.86      184.62      5.18 o
  -7  -4  10       82.35       98.56      4.13 o
  -6  -4  10       19.10       12.33      2.42 o
  -5  -4  10      178.90      153.68      3.65 o
  -4  -4  10       41.66       71.00      3.13 o
  -3  -4  10      136.89      138.64      4.86 o
  -2  -4  10        1.18        1.51      2.30 o
  -1  -4  10       13.62       12.85      3.33 o
   0  -4  10        0.10        3.61      3.05 o
   1  -4  10       30.87       52.32      3.56 o
   2  -4  10       99.61      102.25      4.28 o
   3  -4  10      126.50       96.99      6.59 o
   4  -4  10        6.35        3.92      2.90 o
   5  -4  10       25.11       23.40      3.49 o
   6  -4  10        1.65        0.84      2.64 o
  -9  -3  10        0.38        1.75      2.04 o
  -8  -3  10        5.13        8.72      2.28 o
  -7  -3  10       57.29       37.25      4.27 o
  -6  -3  10        0.66        1.32      2.38 o
  -5  -3  10      203.90      255.32      4.55 o
  -4  -3  10       37.55       32.97      2.51 o
  -3  -3  10      128.12      135.74      4.96 o
  -2  -3  10       33.79       41.52      3.84 o
  -1  -3  10      292.09      276.06      6.42 o
   0  -3  10        5.03       15.29      2.77 o
   1  -3  10       30.17       41.33      3.43 o
   2  -3  10      335.25      343.27      7.47 o
   3  -3  10      116.73      100.32      7.27 o
   4  -3  10       25.41       25.20      3.81 o
   5  -3  10       62.99       58.07      7.46 o
   6  -3  10       10.14        3.69      3.19 o
  -9  -2  10        3.97        8.09      3.27 o
  -8  -2  10        1.21       -1.02      2.08 o
  -7  -2  10       88.17       93.76      3.56 o
  -6  -2  10      206.18      218.74      4.24 o
  -5  -2  10       71.24       78.29      3.32 o
  -4  -2  10      190.36      206.94      5.14 o
  -3  -2  10      111.97      105.34      4.74 o
  -2  -2  10      313.31      256.45      6.34 o
  -1  -2  10      381.64      382.60     13.24 o
   0  -2  10      128.35       92.80      3.82 o
   1  -2  10        3.01       -1.03      2.17 o
   2  -2  10        0.14       -0.28      2.11 o
   3  -2  10      142.60      144.73      5.27 o
   4  -2  10       27.54       34.85      9.14 o
   5  -2  10       20.50       17.01      3.50 o
   6  -2  10        6.61        3.26      2.50 o
  -9  -1  10       16.75        5.18      4.85 o
  -8  -1  10       14.70       12.78      2.49 o
  -7  -1  10       29.25       37.71      3.92 o
  -6  -1  10       87.31       73.47      2.92 o
  -5  -1  10      226.77      258.64      5.45 o
  -4  -1  10      373.71      377.91      6.91 o
  -3  -1  10      238.15      245.85      5.52 o
  -2  -1  10      475.82      408.35      7.79 o
  -1  -1  10      126.93      118.93      9.97 o
   0  -1  10        5.01        0.24      2.04 o
   1  -1  10       35.99       57.76      3.36 o
   2  -1  10      256.05      236.06      6.13 o
   3  -1  10        3.03        6.21      2.44 o
   4  -1  10       19.90       22.10      2.76 o
   5  -1  10        1.36        1.83      3.42 o
  -9   0  10        6.13        2.97      2.04 o
  -8   0  10       36.36       35.99      4.66 o
  -7   0  10        1.72        2.01      1.76 o
  -6   0  10        0.05       -0.47      2.04 o
  -5   0  10      188.33      196.95      4.00 o
  -4   0  10      126.43      139.44      7.83 o
  -3   0  10       96.74      136.95      5.58 o
  -2   0  10       38.64       67.44      4.59 o
  -1   0  10       91.41      102.05      4.08 o
   0   0  10      308.82      329.63      6.13 o
   1   0  10       68.86       79.44      3.62 o
   2   0  10      213.33      235.12      5.22 o
   3   0  10        0.24       -0.14      2.11 o
   4   0  10        4.53        4.97      2.57 o
   5   0  10       23.04       18.87     12.96 o
  -9   1  10        2.47        0.11      2.36 o
  -8   1  10       14.18        7.18      2.24 o
  -7   1  10       15.88       15.45      2.39 o
  -6   1  10        1.03        2.75      1.69 o
  -5   1  10       51.58       37.50      5.69 o
  -4   1  10       55.07       40.79      3.82 o
  -3   1  10      296.43      300.63      9.32 o
  -2   1  10       90.74       99.67      6.81 o
  -1   1  10       47.40       53.60      5.69 o
   0   1  10      558.17      612.51      8.95 o
   1   1  10      200.41      224.19      5.79 o
   2   1  10       34.69       46.93      2.96 o
   3   1  10       50.15       46.92      3.48 o
   4   1  10        1.03       -0.75      2.17 o
   5   1  10        1.23       -0.11      1.86 o
  -8   2  10        0.60        1.08      2.03 o
  -7   2  10        4.90        2.70      1.63 o
  -6   2  10       17.60       16.65      3.57 o
  -5   2  10        3.16        6.05      3.42 o
  -4   2  10       50.22       45.70      4.99 o
  -3   2  10       99.13      119.10      5.78 o
  -2   2  10      142.78      170.44      6.71 o
  -1   2  10       32.44       53.84     10.53 o
   0   2  10        3.53        3.00      2.36 o
   1   2  10       82.14       81.48      3.48 o
   2   2  10        7.41        3.92      2.65 o
   3   2  10       20.94       23.38      2.80 o
   4   2  10        5.12        0.19      1.51 o
  -8   3  10       54.12       54.26      5.25 o
  -7   3  10        0.16        1.86      1.80 o
  -6   3  10       70.07       74.70      3.62 o
  -5   3  10        1.18        4.34      4.05 o
  -4   3  10      188.22      172.97      5.86 o
  -3   3  10        8.50        8.04      3.29 o
  -2   3  10       23.43       12.12      4.66 o
  -1   3  10       47.11       42.31      3.48 o
   0   3  10        3.17       -1.29      2.76 o
   1   3  10       12.31       30.58      2.83 o
   2   3  10        0.12        1.49      1.91 o
   3   3  10        0.86        0.03      1.83 o
  -8   4  10       50.59       79.61     13.61 o
  -7   4  10        9.22        3.50      4.55 o
  -6   4  10       17.08        9.29      4.10 o
  -5   4  10        8.38        3.13      5.50 o
  -4   4  10       31.14       34.12     10.81 o
  -3   4  10      140.04      140.09      8.02 o
  -2   4  10      107.22      151.27      7.62 o
  -1   4  10        0.01        0.64      2.78 o
   0   4  10       10.81       12.89      3.52 o
   1   4  10       48.86       48.41      3.67 o
   2   4  10        0.49        0.58      1.94 o
   3   4  10        0.40        0.17      1.80 o
  -7   5  10       36.97       53.03      5.36 o
  -6   5  10        7.61        8.03      3.47 o
  -5   5  10       86.97       95.61      7.27 o
  -4   5  10       26.66       32.63      6.82 o
  -3   5  10        8.89        8.82      3.48 o
  -2   5  10      119.89      111.78      5.89 o
  -1   5  10        6.07        9.86      3.57 o
   0   5  10        2.56        1.99      2.44 o
   1   5  10        0.09       -1.90      3.48 o
   2   5  10        0.02        0.58      2.89 o
  -6   6  10        0.50       -0.52      4.20 o
  -5   6  10       28.16       27.15      4.61 o
  -4   6  10       16.72       20.26      5.01 o
  -3   6  10        3.19        3.45      3.21 o
  -2   6  10       22.38       36.24     22.75 o
  -1   6  10       25.08       19.36      3.40 o
   0   6  10        0.33        0.12      1.96 o
   1   6  10        5.22        1.28      2.23 o
  -5   7  10        3.67        6.20      4.06 o
  -4   7  10       14.14       12.35      3.01 o
  -3   7  10        0.03        1.78      1.92 o
  -2   7  10       12.18        9.16      3.60 o
  -1   7  10        1.60        1.78      2.14 o
  -1 -14  11        0.71        1.52      2.55 o
   0 -14  11        2.53        0.61      2.81 o
   1 -14  11        3.05        0.68      2.61 o
  -3 -13  11        1.87        4.08      2.75 o
  -2 -13  11        7.67        4.75      2.59 o
  -1 -13  11        2.04        1.38      2.53 o
   0 -13  11       63.69       73.08      4.68 o
   1 -13  11        4.05       12.52      3.32 o
   2 -13  11       49.30       75.33     13.58 o
   3 -13  11        0.00        2.03      3.00 o
  -4 -12  11       12.45        4.05      3.40 o
  -3 -12  11        0.00        0.29      1.80 o
  -2 -12  11       49.39       53.23      3.45 o
  -1 -12  11       19.58       16.64      3.10 o
   0 -12  11      106.57      130.91      5.32 o
   1 -12  11        0.40        1.94      2.78 o
   2 -12  11        3.91        7.68      3.24 o
   3 -12  11       75.88       87.65      8.48 o
   4 -12  11        5.95        6.39      4.87 o
  -5 -11  11        6.84        5.14      2.37 o
  -4 -11  11       58.78       68.57      4.28 o
  -3 -11  11        0.20        1.03      2.74 o
  -2 -11  11       46.75       32.27      3.91 o
  -1 -11  11       18.27       20.85      3.82 o
   0 -11  11       30.73       25.42      3.33 o
   1 -11  11       10.37       14.05      4.84 o
   2 -11  11       68.18       76.04      5.65 o
   3 -11  11       35.56       40.10      8.48 o
   4 -11  11        0.36       -0.04      3.42 o
   5 -11  11       37.14       29.23      5.86 o
  -6 -10  11       10.64       13.10      2.12 o
  -5 -10  11        2.86        4.06      2.03 o
  -4 -10  11       40.95       37.42      2.76 o
  -3 -10  11       20.83       14.06      2.56 o
  -2 -10  11       10.39       17.88      2.75 o
  -1 -10  11        2.24        2.10      3.05 o
   0 -10  11       86.53       95.96      6.53 o
   1 -10  11        4.66        9.84      4.65 o
   2 -10  11      205.51      192.63     20.32 o
   3 -10  11        2.98        5.42      4.14 o
   4 -10  11       78.98       83.13     11.47 o
   5 -10  11       11.29       15.34      6.17 o
  -6  -9  11       59.97       66.01      6.33 o
  -5  -9  11        7.70        5.42      2.48 o
  -4  -9  11       17.60       14.59      2.79 o
  -3  -9  11       25.27       37.58      5.03 o
  -2  -9  11      105.38       99.39      4.08 o
  -1  -9  11        9.91        9.34      2.72 o
   0  -9  11       69.38       73.29      4.61 o
   1  -9  11       16.30       13.67      4.79 o
   2  -9  11        1.03        0.69      6.15 o
   3  -9  11       42.57       59.32      6.34 o
   4  -9  11       10.28       15.15      4.61 o
   5  -9  11       18.69       14.12      4.72 o
  -7  -8  11       17.73       18.13      2.37 o
  -6  -8  11       51.99       56.44      2.84 o
  -5  -8  11       37.05       48.34      2.81 o
  -4  -8  11       25.83       29.38      3.07 o
  -3  -8  11        1.81        1.53      2.10 o
  -2  -8  11      367.97      364.22      6.54 o
  -1  -8  11        9.87        5.28      3.78 o
   0  -8  11       25.94       31.42      4.80 o
   1  -8  11       13.27       12.59      3.68 o
   2  -8  11        4.48        3.85      3.49 o
   3  -8  11       65.54       59.21      5.07 o
   4  -8  11        2.55        4.18      4.71 o
   5  -8  11        0.02        2.65      4.65 o
  -7  -7  11       55.11       54.95      2.87 o
  -6  -7  11       25.26       36.05      3.62 o
  -5  -7  11        3.61        2.83      2.19 o
  -4  -7  11      489.81      509.49      6.95 o
  -3  -7  11        0.98        0.56      2.59 o
  -2  -7  11       54.63       65.30     10.07 o
  -1  -7  11        5.98        2.98      2.90 o
   0  -7  11      192.45      208.81      6.00 o
   1  -7  11      168.49      179.11      5.93 o
   2  -7  11       25.53       18.87      3.96 o
   3  -7  11      265.76      262.08     15.01 o
   4  -7  11       17.31       11.47      4.02 o
   5  -7  11        1.29        5.85      3.89 o
   6  -7  11        3.73        0.27      3.29 o
  -8  -6  11        1.59       -0.08      1.59 o
  -7  -6  11       30.41       31.64      3.05 o
  -6  -6  11        0.02        0.89      1.81 o
  -5  -6  11        1.78        8.35      2.52 o
  -4  -6  11      100.04       99.65      3.85 o
  -3  -6  11       45.86       47.09      3.39 o
  -2  -6  11      502.58      535.88      8.57 o
  -1  -6  11        0.98        2.98      2.90 o
   0  -6  11      174.75      192.61      8.58 o
   1  -6  11       70.91       71.74      4.85 o
   2  -6  11        2.10        5.72      3.36 o
   3  -6  11      137.58      140.11      6.73 o
   4  -6  11       34.64       17.63      6.38 o
   5  -6  11        0.06        0.98      3.95 o
   6  -6  11        4.24        1.97      4.03 o
  -8  -5  11        2.68        0.00      2.03 o
  -7  -5  11       10.43        6.94      2.52 o
  -6  -5  11       15.35       16.99      2.46 o
  -5  -5  11      300.77      248.71      5.18 o
  -4  -5  11       19.16       21.27      2.86 o
  -3  -5  11      110.43       81.64      4.71 o
  -2  -5  11      149.71      153.97     11.09 o
  -1  -5  11       40.44       38.95      4.40 o
   0  -5  11       18.74       13.58      3.98 o
   1  -5  11      620.21      653.45     29.27 o
   2  -5  11       36.26       35.44      7.92 o
   3  -5  11       44.41       38.48      4.02 o
   4  -5  11       12.48        5.87      3.36 o
   5  -5  11       24.74       34.31      5.03 o
   6  -5  11        4.39        2.26      3.26 o
  -8  -4  11        5.19        6.77      3.69 o
  -7  -4  11       33.09       28.95      2.65 o
  -6  -4  11       56.03       53.33      3.31 o
  -5  -4  11      234.17      236.05      4.98 o
  -4  -4  11      304.60      254.77      4.69 o
  -3  -4  11      411.59      392.13      7.93 o
  -2  -4  11       60.33       71.92      4.60 o
  -1  -4  11      194.71      235.42      6.62 o
   0  -4  11        0.01       -1.16      3.05 o
   1  -4  11        5.31        8.19      3.78 o
   2  -4  11        0.52       -0.79      2.57 o
   3  -4  11      229.63      224.67      7.00 o
   4  -4  11       37.25       42.10      5.97 o
   5  -4  11       51.64       55.62      4.28 o
  -8  -3  11       12.39        8.47      3.07 o
  -7  -3  11       44.11       42.74      3.26 o
  -6  -3  11       66.43       56.03      2.93 o
  -5  -3  11        0.12        1.79      2.21 o
  -4  -3  11       99.96      104.09      5.14 o
  -3  -3  11      133.51      178.65      5.14 o
  -2  -3  11       65.99       65.28      3.82 o
  -1  -3  11       18.93       24.70      3.36 o
   0  -3  11      194.12      197.73      5.34 o
   1  -3  11      615.29      600.38     10.44 o
   2  -3  11        6.45        4.87      3.33 o
   3  -3  11       88.66       96.07      5.38 o
   4  -3  11        8.69       12.37      3.16 o
   5  -3  11        1.58        3.25      2.83 o
  -8  -2  11       14.35       11.37      2.46 o
  -7  -2  11       58.07       63.59      3.91 o
  -6  -2  11        4.15        4.22      2.95 o
  -5  -2  11       25.22       46.45      3.39 o
  -4  -2  11       78.94       65.30      3.95 o
  -3  -2  11       34.77       31.55      5.41 o
  -2  -2  11       12.72       14.45      3.21 o
  -1  -2  11      617.43      702.88     10.08 o
   0  -2  11      143.13      175.48      7.36 o
   1  -2  11      245.42      260.31      8.17 o
   2  -2  11        3.00        5.89      2.76 o
   3  -2  11        2.31        7.83      4.40 o
   4  -2  11       34.03       37.79      4.75 o
   5  -2  11       36.12       41.44      4.26 o
  -8  -1  11       21.09       15.27      5.67 o
  -7  -1  11       10.21        9.99      2.35 o
  -6  -1  11        6.68        1.75      2.16 o
  -5  -1  11      139.01      118.39      3.82 o
  -4  -1  11       38.17       52.39      4.68 o
  -3  -1  11      168.37      200.32      5.46 o
  -2  -1  11       73.07       66.49      3.95 o
  -1  -1  11      450.14      396.03      7.31 o
   0  -1  11      115.82      121.51      5.05 o
   1  -1  11        5.09        8.54      3.41 o
   2  -1  11       35.89       42.66      4.01 o
   3  -1  11       53.83       47.85      3.34 o
   4  -1  11        1.33        1.79      3.68 o
   5  -1  11        2.94        1.79      2.79 o
  -8   0  11        2.24        3.06      2.19 o
  -7   0  11       40.32       38.51      4.42 o
  -6   0  11        3.19       -1.76      2.76 o
  -5   0  11       65.40       69.48      6.90 o
  -4   0  11        1.36       -1.37      3.52 o
  -3   0  11       44.50       47.75      4.38 o
  -2   0  11        3.59        1.35      2.57 o
  -1   0  11        0.03        3.35      2.68 o
   0   0  11      153.78      143.12      4.74 o
   1   0  11       22.34       25.52      3.82 o
   2   0  11        0.15        4.35      2.44 o
   3   0  11        7.25        3.07      2.76 o
   4   0  11        3.69        2.46      2.59 o
  -8   1  11       14.96       19.05      6.85 o
  -7   1  11       33.73       41.70      2.61 o
  -6   1  11        7.53        4.04      2.08 o
  -5   1  11       16.30       15.12      3.68 o
  -4   1  11       61.78       61.24      5.18 o
  -3   1  11        0.41        5.38      3.83 o
  -2   1  11      223.62      200.64      5.52 o
  -1   1  11        1.42        7.07      2.81 o
   0   1  11       17.16       21.74      3.57 o
   1   1  11       16.70       13.59      2.76 o
   2   1  11       32.94       18.78      4.38 o
   3   1  11        4.58        6.25      2.36 o
   4   1  11        0.21        0.10      1.64 o
  -8   2  11        8.89        7.77      3.44 o
  -7   2  11        1.40       -0.40      1.47 o
  -6   2  11        0.15        0.93      1.59 o
  -5   2  11        1.92        7.46      4.34 o
  -4   2  11      324.73      295.53      7.16 o
  -3   2  11        2.40        7.23      3.26 o
  -2   2  11       32.15       48.65      9.14 o
  -1   2  11        6.72        7.10      2.89 o
   0   2  11        6.26       -0.18      2.55 o
   1   2  11        1.32        0.49      2.24 o
   2   2  11       17.89       30.87      5.78 o
   3   2  11       13.65        4.20      3.45 o
  -7   3  11       22.59       18.46      6.59 o
  -6   3  11        9.32        2.01      2.32 o
  -5   3  11       27.00       42.58      7.74 o
  -4   3  11      228.15      220.14     13.42 o
  -3   3  11       32.86       36.91      7.27 o
  -2   3  11       38.29       29.99      6.03 o
  -1   3  11       59.49       78.84      6.99 o
   0   3  11        8.50       11.39      4.01 o
   1   3  11        1.59        1.96      2.76 o
   2   3  11        0.23       -0.76      1.96 o
  -7   4  11        0.22        1.80      3.93 o
  -6   4  11        0.40        1.20      2.20 o
  -5   4  11        9.88        4.43      3.80 o
  -4   4  11       77.56       90.16      8.20 o
  -3   4  11       37.11       39.37      4.27 o
  -2   4  11       31.80       16.94      4.55 o
  -1   4  11        4.09        5.20      3.08 o
   0   4  11       23.75       39.92      6.06 o
   1   4  11        1.75        1.49      3.54 o
   2   4  11        5.56        0.03      2.00 o
  -6   5  11        0.06       -2.86      6.29 o
  -5   5  11        7.05        0.95      3.55 o
  -4   5  11       56.04       59.95     12.68 o
  -3   5  11       13.84       12.73      5.41 o
  -2   5  11       25.51       14.52     10.44 o
  -1   5  11       12.24        4.99      5.13 o
   0   5  11       31.30       43.44      6.43 o
  -4   6  11       12.05        8.57      4.01 o
  -3   6  11       15.22        6.32      7.46 o
  -2   6  11        0.42        4.58      4.19 o
  -2 -13  12       39.74       29.98     12.80 o
  -1 -13  12        9.66        2.27      3.61 o
   0 -13  12        4.90        5.80      3.59 o
   1 -13  12        8.56        7.73      3.78 o
   2 -13  12        0.26       -1.19      3.06 o
  -4 -12  12       12.41       11.93      3.05 o
  -3 -12  12        0.68       -2.19      2.43 o
  -2 -12  12      111.03       93.01      4.09 o
  -1 -12  12        3.36       -1.69      3.04 o
   0 -12  12        0.01       -3.80      2.97 o
   1 -12  12       60.18       62.88      5.68 o
   2 -12  12       20.83       12.39      5.70 o
   3 -12  12        2.95        2.06      4.33 o
  -5 -11  12       11.85       18.20      3.64 o
  -4 -11  12       73.82       73.00      4.02 o
  -3 -11  12        6.79        6.99      2.75 o
  -2 -11  12        9.50       20.95      3.12 o
  -1 -11  12       62.36       54.92      3.83 o
   0 -11  12       19.94       19.81      3.47 o
   1 -11  12       21.66       25.42      7.08 o
   2 -11  12        1.18       -2.91      5.07 o
   3 -11  12        0.47       -4.91      4.48 o
   4 -11  12       16.34       22.14      5.78 o
  -5 -10  12        1.82        1.31      2.64 o
  -4 -10  12       30.47       17.11      3.35 o
  -3 -10  12       33.09       20.95      3.31 o
  -2 -10  12        5.13        7.08      2.77 o
  -1 -10  12       99.17      121.40      4.44 o
   0 -10  12       63.10       75.96     10.53 o
   1 -10  12       33.84       43.66      8.48 o
   2 -10  12        1.43        2.44      4.38 o
   3 -10  12        3.50        8.88      7.56 o
   4 -10  12       71.62       68.44     11.37 o
  -6  -9  12        2.74        0.14      1.65 o
  -5  -9  12        2.15       -1.48      1.98 o
  -4  -9  12       40.82       36.50      3.54 o
  -3  -9  12       42.75       36.51      3.46 o
  -2  -9  12       11.21       16.61      3.03 o
  -1  -9  12      198.81      203.23      6.20 o
   0  -9  12        4.50        7.24      4.51 o
   1  -9  12        0.05       -0.06      2.96 o
   2  -9  12      191.16      198.29     22.75 o
   3  -9  12        1.37        0.18      3.42 o
   4  -9  12        2.85       10.72      4.72 o
   5  -9  12       22.65       36.01      6.64 o
  -7  -8  12       31.10       25.57      3.02 o
  -6  -8  12       11.42       24.49      2.98 o
  -5  -8  12        6.42        5.80      2.45 o
  -4  -8  12      110.23      123.18      3.89 o
  -3  -8  12        3.63        1.66      3.07 o
  -2  -8  12      132.86      125.36      5.00 o
  -1  -8  12       27.12       23.56      3.96 o
   0  -8  12      333.16      343.98     20.32 o
   1  -8  12       26.37       21.14      6.97 o
   2  -8  12      260.09      270.78      9.04 o
   3  -8  12        8.32       16.61      5.32 o
   4  -8  12       27.85       24.50      4.93 o
   5  -8  12        2.05       -2.06      4.01 o
  -7  -7  12        1.09        0.24      1.95 o
  -6  -7  12      148.70      141.81      4.10 o
  -5  -7  12        0.12        0.36      1.94 o
  -4  -7  12       73.60       72.01      7.02 o
  -3  -7  12      126.31      142.30      4.62 o
  -2  -7  12      220.27      221.83      6.00 o
  -1  -7  12       36.34       41.12      4.35 o
   0  -7  12       27.72       34.05      5.22 o
   1  -7  12        4.88        3.99      3.49 o
   2  -7  12        8.83        4.61      4.48 o
   3  -7  12        7.19        6.60      4.02 o
   4  -7  12       25.64       42.02      5.41 o
   5  -7  12       23.18       25.35      4.91 o
  -7  -6  12       14.53        8.06      4.76 o
  -6  -6  12       55.01       54.42      3.53 o
  -5  -6  12       61.56       58.55      3.57 o
  -4  -6  12        5.52       11.94      2.59 o
  -3  -6  12        7.02       13.69      5.27 o
  -2  -6  12        9.34       10.33      3.36 o
  -1  -6  12      242.42      264.62      7.08 o
   0  -6  12       30.92       29.01      5.17 o
   1  -6  12      107.94      128.69      6.43 o
   2  -6  12      406.45      401.86      9.60 o
   3  -6  12       54.53       80.35      5.21 o
   4  -6  12       28.84       29.32      5.36 o
   5  -6  12       25.77       13.45     11.28 o
  -8  -5  12       15.15       12.59      4.77 o
  -7  -5  12      103.72       92.31      4.11 o
  -6  -5  12        0.26        1.81      2.10 o
  -5  -5  12        0.31        0.17      2.41 o
  -4  -5  12       55.46       47.28      3.12 o
  -3  -5  12       38.96       42.12      4.47 o
  -2  -5  12       33.39       45.42      4.77 o
  -1  -5  12      281.50      297.55     11.19 o
   0  -5  12      702.56      665.68     23.68 o
   1  -5  12       85.99       65.32      7.18 o
   2  -5  12        0.17       -1.65      3.69 o
   3  -5  12       86.27       82.09      5.89 o
   4  -5  12        6.49        5.67      3.49 o
   5  -5  12        0.26        0.75      3.03 o
  -8  -4  12       14.37       15.81      2.73 o
  -7  -4  12       24.68       36.92      3.35 o
  -6  -4  12        1.53       -0.63      2.27 o
  -5  -4  12       58.58       55.30      3.18 o
  -4  -4  12      124.16      102.20      4.59 o
  -3  -4  12       73.88       85.81      4.48 o
  -2  -4  12       34.02       25.88      3.68 o
  -1  -4  12      254.96      257.94      9.79 o
   0  -4  12      252.96      218.88      6.12 o
   1  -4  12       17.15        9.56      3.36 o
   2  -4  12        0.00        0.50      2.70 o
   3  -4  12        2.63       -0.40      2.57 o
   4  -4  12       30.87        8.63     11.56 o
   5  -4  12        2.21       -0.28      2.70 o
  -8  -3  12       31.29       39.56      3.50 o
  -7  -3  12        3.26        0.80      2.06 o
  -6  -3  12      148.26      113.42      4.24 o
  -5  -3  12        1.38        5.22      2.75 o
  -4  -3  12       14.49       19.94      5.52 o
  -3  -3  12        0.04        0.07      2.79 o
  -2  -3  12       41.44       43.65      6.25 o
  -1  -3  12        2.88        3.45      4.01 o
   0  -3  12        7.30       12.96      3.23 o
   1  -3  12       40.18       56.53      4.08 o
   2  -3  12       39.71       46.10      9.51 o
   3  -3  12        2.04        2.38      2.89 o
   4  -3  12       20.60       10.68      9.23 o
  -8  -2  12        6.70        3.77      2.84 o
  -7  -2  12        0.28        2.48      2.69 o
  -6  -2  12       23.39       41.33      3.31 o
  -5  -2  12      125.99      109.31      3.81 o
  -4  -2  12      127.19      105.51      4.80 o
  -3  -2  12      319.76      284.89     12.68 o
  -2  -2  12        0.23        1.07      2.80 o
  -1  -2  12       74.53       59.27      4.90 o
   0  -2  12       44.01       40.10      4.32 o
   1  -2  12       13.40        9.35      3.10 o
   2  -2  12       10.06        5.67      3.61 o
   3  -2  12        5.35        0.86      3.07 o
   4  -2  12       18.25       11.68      3.16 o
  -8  -1  12       24.28       34.04      9.99 o
  -7  -1  12       51.75       48.48      3.76 o
  -6  -1  12        2.46        1.56      2.58 o
  -5  -1  12       28.04       16.10      8.07 o
  -4  -1  12        9.59       32.92      3.95 o
  -3  -1  12      413.74      354.28      8.20 o
  -2  -1  12        0.66        4.71      3.02 o
  -1  -1  12       31.74       26.03      3.61 o
   0  -1  12       16.00       10.64      3.10 o
   1  -1  12       37.45       19.02      3.29 o
   2  -1  12        4.28        1.99      2.82 o
   3  -1  12       14.74       20.95      3.83 o
   4  -1  12       14.57        8.80      3.41 o
  -8   0  12        5.35        2.87      3.09 o
  -7   0  12        0.29        0.30      2.63 o
  -6   0  12       39.84       57.89     15.89 o
  -5   0  12       35.89       47.73      6.71 o
  -4   0  12       72.75       84.88     14.73 o
  -3   0  12       58.68       66.34      4.46 o
  -2   0  12       15.77       17.13      3.55 o
  -1   0  12        2.75        2.22      2.76 o
   0   0  12       11.05        7.33      3.43 o
   1   0  12       55.56       79.42      4.08 o
   2   0  12        4.82        5.23      2.60 o
   3   0  12        4.43        4.34      3.17 o
  -7   1  12       27.98       34.53      3.42 o
  -6   1  12       25.27       28.68      9.59 o
  -5   1  12        0.02       -0.75      3.59 o
  -4   1  12       57.11       44.81      7.55 o
  -3   1  12       13.43       17.13      4.59 o
  -2   1  12       17.55       10.06      3.34 o
  -1   1  12       24.75       40.56      3.80 o
   0   1  12       23.98       27.97      4.66 o
   1   1  12       18.84       26.30      3.86 o
   2   1  12        0.99        3.62      2.49 o
   3   1  12       12.91        5.86      2.97 o
  -7   2  12       41.53       41.85     12.11 o
  -6   2  12        6.35        4.18      5.82 o
  -5   2  12        6.84       20.29      6.06 o
  -4   2  12        0.02        2.40      3.34 o
  -3   2  12       69.39       68.53      5.87 o
  -2   2  12        1.11       -0.95      5.41 o
  -1   2  12       20.92       16.08      3.91 o
   0   2  12        1.25        2.12      2.63 o
   1   2  12       13.29       24.40     10.63 o
   2   2  12        6.64       10.01      3.11 o
  -6   3  12        4.78        1.80      2.58 o
  -5   3  12       36.40       39.45      5.97 o
  -4   3  12       13.45       14.33      8.48 o
  -3   3  12        0.91        2.58      3.82 o
  -2   3  12        7.93        6.70      3.34 o
  -1   3  12        1.12        1.63      2.81 o
   0   3  12       14.87       20.45      3.93 o
   1   3  12       23.74       21.27      3.93 o
  -5   4  12        0.14       -2.31      3.74 o
  -4   4  12        5.52        1.92      5.41 o
  -3   4  12        0.24       -2.13      3.34 o
  -2   4  12        0.11        2.34      3.86 o
  -1   4  12        5.55        0.20      2.49 o
   0   4  12        6.93        2.69      2.89 o
  -3   5  12       15.82        8.34      8.86 o
  -2   5  12        5.92        8.28      6.71 o
   0 -13  13       66.46       72.63      5.33 o
  -3 -12  13       19.67        7.22      4.03 o
  -2 -12  13        5.70        5.24      2.95 o
  -1 -12  13       25.53       31.11      3.83 o
   0 -12  13      117.37      125.66      5.27 o
   1 -12  13        0.47       -1.94      3.24 o
   2 -12  13       40.52       43.87      6.03 o
  -4 -11  13        3.71        3.03      2.53 o
  -3 -11  13      120.09      138.84      7.35 o
  -2 -11  13        6.35        0.87      3.29 o
  -1 -11  13       39.30       42.62      5.18 o
   0 -11  13       21.94       33.56     10.77 o
   1 -11  13       87.09       88.72      7.78 o
   2 -11  13        5.12        2.70      5.32 o
   3 -11  13       55.13       70.17      6.69 o
  -5 -10  13       40.82       50.53      4.04 o
  -4 -10  13        2.37       -0.28      1.95 o
  -3 -10  13       41.63       36.27      5.34 o
  -2 -10  13        1.09        2.09      2.64 o
  -1 -10  13        1.75        1.81      3.16 o
   0 -10  13       21.81       36.24      5.00 o
   1 -10  13       44.15       57.57      5.57 o
   2 -10  13      100.29      121.95     11.28 o
   3 -10  13        2.99        8.16      4.93 o
  -6  -9  13       23.28       20.21      3.18 o
  -5  -9  13       20.84       18.23      2.95 o
  -4  -9  13        3.92        1.62      2.97 o
  -3  -9  13       13.95        5.47      3.10 o
  -2  -9  13       46.49       40.01      3.60 o
  -1  -9  13        2.45        1.69      3.29 o
   0  -9  13      262.48      278.44      9.14 o
   1  -9  13       12.46        8.67      4.34 o
   2  -9  13       37.91       36.06      5.20 o
   3  -9  13       38.12       48.59      8.20 o
   4  -9  13      118.75      150.17     11.62 o
  -6  -8  13       20.16       17.77      3.62 o
  -5  -8  13        4.45        2.77      3.29 o
  -4  -8  13       63.52       72.83      5.11 o
  -3  -8  13       68.13       46.03      5.31 o
  -2  -8  13      101.78      117.66      5.20 o
  -1  -8  13      153.01      157.27      6.06 o
   0  -8  13      328.77      311.41     15.38 o
   1  -8  13       92.29       85.12      9.42 o
   2  -8  13        0.77        2.43      3.89 o
   3  -8  13        3.59       10.51      4.54 o
   4  -8  13      120.31      112.54     10.07 o
  -6  -7  13       26.63       29.03      2.94 o
  -5  -7  13       10.59        4.10      2.74 o
  -4  -7  13        1.45        1.15      2.89 o
  -3  -7  13      114.54      112.64      4.57 o
  -2  -7  13       49.48       39.23      4.22 o
  -1  -7  13       73.83       58.28      8.67 o
   0  -7  13       18.26       18.85      4.96 o
   1  -7  13       10.02       12.66      4.57 o
   2  -7  13        7.66       10.39      4.15 o
   3  -7  13        1.71       -2.74      4.54 o
   4  -7  13        8.01       13.55      4.55 o
  -7  -6  13        7.51       10.18      3.58 o
  -6  -6  13       24.54       28.16      4.62 o
  -5  -6  13       10.69        9.82      2.65 o
  -4  -6  13       34.39       36.42      3.84 o
  -3  -6  13       11.82       14.70      3.55 o
  -2  -6  13       24.24       21.14      4.68 o
  -1  -6  13      301.65      286.77      7.55 o
   0  -6  13      149.18      171.81      6.33 o
   1  -6  13       26.11       25.78      5.41 o
   2  -6  13      107.79      110.06      5.87 o
   3  -6  13       48.45       42.26      5.97 o
   4  -6  13       17.63       11.29      4.28 o
  -7  -5  13        4.88        3.31      2.46 o
  -6  -5  13       15.32       12.26      3.04 o
  -5  -5  13       87.26       95.41      3.76 o
  -4  -5  13       75.20       75.31      4.09 o
  -3  -5  13      200.47      201.43      6.96 o
  -2  -5  13      199.28      140.09      6.62 o
  -1  -5  13       11.23       17.53      6.32 o
   0  -5  13        7.87        5.31      4.85 o
   1  -5  13       55.85       50.61      5.53 o
   2  -5  13        0.21        0.93      3.69 o
   3  -5  13        0.27       -2.24      3.30 o
   4  -5  13        0.69        0.09      2.64 o
  -7  -4  13        7.67        8.28      4.07 o
  -6  -4  13       62.37       70.89      4.58 o
  -5  -4  13       11.26        9.00      3.04 o
  -4  -4  13        1.01        1.62      3.45 o
  -3  -4  13        3.86        8.86      3.49 o
  -2  -4  13      199.70      191.23      6.00 o
  -1  -4  13        1.35        1.88      3.45 o
   0  -4  13       61.48       80.14      5.69 o
   1  -4  13      183.44      173.51      6.13 o
   2  -4  13       34.90       32.28      5.14 o
   3  -4  13       51.95       45.07      4.42 o
   4  -4  13       12.78        0.03      2.99 o
  -7  -3  13       44.85       25.80      8.16 o
  -6  -3  13       42.06       48.67      3.35 o
  -5  -3  13       40.34       44.57      4.31 o
  -4  -3  13      142.06      151.16      8.39 o
  -3  -3  13      170.12      153.81      8.20 o
  -2  -3  13        1.79        4.20      3.23 o
  -1  -3  13        1.47        5.32      3.29 o
   0  -3  13        4.54       -1.76      2.96 o
   1  -3  13        0.01       -0.34      2.57 o
   2  -3  13       62.20       66.96     10.35 o
   3  -3  13       50.07       52.18      4.47 o
  -7  -2  13       12.11        6.21      3.15 o
  -6  -2  13       25.67       23.08      7.88 o
  -5  -2  13        0.26        1.08      2.44 o
  -4  -2  13        0.03        2.99      3.21 o
  -3  -2  13      111.07      120.05      6.48 o
  -2  -2  13        5.36        3.18      3.83 o
  -1  -2  13        2.99        2.38      3.26 o
   0  -2  13      137.93      157.87      5.53 o
   1  -2  13       42.67       48.74      4.08 o
   2  -2  13       27.41       19.10     14.73 o
   3  -2  13        9.85       -0.13      2.78 o
  -7  -1  13       33.23       41.93      3.21 o
  -6  -1  13       33.87       38.18     10.69 o
  -5  -1  13       22.47       19.71     16.03 o
  -4  -1  13        1.55        2.33      3.29 o
  -3  -1  13        0.00       -1.37      3.13 o
  -2  -1  13       63.82       86.14     12.40 o
  -1  -1  13        5.70       12.12      3.48 o
   0  -1  13       29.64       16.39      3.55 o
   1  -1  13        0.09        1.27      3.24 o
   2  -1  13        0.66        1.60      2.60 o
   3  -1  13        5.29       -0.20      2.36 o
  -7   0  13       13.37        4.26      3.95 o
  -6   0  13        9.44        5.46      3.54 o
  -5   0  13        0.93       -0.93      8.02 o
  -4   0  13        4.36        3.44      3.48 o
  -3   0  13        0.81       -2.17      3.21 o
  -2   0  13       14.96       10.18      3.53 o
  -1   0  13        2.86        0.95      3.38 o
   0   0  13       12.10       10.55      3.34 o
   1   0  13        4.03        9.95      3.21 o
   2   0  13       21.57       24.82      3.93 o
  -6   1  13       18.27       15.90     10.95 o
  -5   1  13        4.88       -0.59      3.26 o
  -4   1  13        0.64       -0.47      3.79 o
  -3   1  13        7.91        3.16      3.95 o
  -2   1  13        0.64        2.29      3.16 o
  -1   1  13        1.49       -2.28      3.66 o
   0   1  13        7.25        8.75      3.89 o
   1   1  13        0.87        3.79      4.47 o
  -6   2  13        3.10       -0.61      1.90 o
  -5   2  13        0.51        2.40      5.97 o
  -4   2  13        0.41       -2.48      4.12 o
  -3   2  13       61.66       47.26      5.86 o
  -2   2  13        1.26       -3.84      3.34 o
  -1   2  13        0.81        4.95      4.00 o
   0   2  13        0.58        4.66      4.38 o
  -5   3  13        7.60       10.18      7.09 o
  -4   3  13       59.93       58.22      5.39 o
  -3   3  13        2.82       15.19      4.06 o
  -2   3  13        8.02        0.63      3.00 o
  -1   3  13        0.00        0.08      3.03 o
  -1 -12  14       10.89       10.51      3.65 o
   0 -12  14        7.12        2.12      3.73 o
  -3 -11  14       45.87       38.51      3.75 o
  -2 -11  14        0.01       -1.24      2.77 o
  -1 -11  14       77.03       77.69      4.73 o
   0 -11  14        0.52       -0.64      4.69 o
   1 -11  14      133.59      107.03     10.25 o
  -4 -10  14        0.05       -1.02      2.94 o
  -3 -10  14        0.45       -1.32      3.03 o
  -2 -10  14        5.31        4.14      3.06 o
  -1 -10  14       15.79        9.04      6.53 o
   0 -10  14       16.83       12.11      4.61 o
   1 -10  14        4.95        7.85      5.72 o
   2 -10  14        0.22       -0.72      4.05 o
  -5  -9  14        2.16        0.84      2.57 o
  -4  -9  14       10.39       14.06      6.71 o
  -3  -9  14       10.81        2.65      2.73 o
  -2  -9  14       63.00       64.77     12.07 o
  -1  -9  14       15.63       19.33      5.34 o
   0  -9  14       60.69       69.55      5.73 o
   1  -9  14        2.51        4.34      5.08 o
   2  -9  14       15.65       14.33      5.00 o
   3  -9  14       16.90       10.57      8.29 o
  -5  -8  14       18.76       17.66      4.90 o
  -4  -8  14        7.27        6.78      2.83 o
  -3  -8  14        3.61        5.93      3.28 o
  -2  -8  14      170.15      160.95      6.19 o
  -1  -8  14        0.02       -1.22      3.36 o
   0  -8  14        0.59        0.36      5.34 o
   1  -8  14       11.71       24.05      6.06 o
   2  -8  14       85.03       80.06      7.26 o
   3  -8  14        0.66        0.23      3.68 o
  -6  -7  14       39.57       48.24      3.46 o
  -5  -7  14      117.14      107.51      6.84 o
  -4  -7  14        4.02        2.66      2.88 o
  -3  -7  14        0.37        3.12      3.76 o
  -2  -7  14        5.75        3.81      3.48 o
  -1  -7  14       45.15       48.92      4.87 o
   0  -7  14      195.71      199.01      9.14 o
   1  -7  14       26.25       20.57     13.42 o
   2  -7  14        8.39       13.89      5.65 o
   3  -7  14       16.09       11.37      6.71 o
  -6  -6  14       30.27       11.72      4.62 o
  -5  -6  14        4.79        4.60      2.71 o
  -4  -6  14        0.10       -0.89      2.35 o
  -3  -6  14        2.57        5.12      3.42 o
  -2  -6  14       90.51       93.66      6.18 o
  -1  -6  14        0.31       -0.05      4.47 o
   0  -6  14       81.36      100.01      5.60 o
   1  -6  14        0.27        5.15      4.02 o
   2  -6  14        3.29        9.42      4.35 o
   3  -6  14       15.46       22.92      4.75 o
  -6  -5  14       28.37       25.59      8.27 o
  -5  -5  14        9.88       14.11      3.03 o
  -4  -5  14        4.86        4.13      3.93 o
  -3  -5  14       24.25       25.18      4.06 o
  -2  -5  14      108.29      124.64      5.66 o
  -1  -5  14       42.81       36.51      5.42 o
   0  -5  14        6.69        2.10      4.32 o
   1  -5  14      305.05      298.65      9.21 o
   2  -5  14       44.72       37.69     22.47 o
   3  -5  14        2.17        1.18      3.49 o
  -6  -4  14        1.39        8.08      3.24 o
  -5  -4  14       16.82       15.85      3.06 o
  -4  -4  14        0.63        2.50      3.26 o
  -3  -4  14        4.44        4.37      4.38 o
  -2  -4  14       16.02       14.14      4.71 o
  -1  -4  14       14.93       15.05      4.01 o
   0  -4  14        9.23       15.43      5.03 o
   1  -4  14        5.31        4.09      4.51 o
   2  -4  14       13.69       13.47      3.93 o
   3  -4  14       10.84       -0.01      2.30 o
  -6  -3  14       11.88       10.57      3.35 o
  -5  -3  14       13.06       12.34      3.06 o
  -4  -3  14       62.13       54.07      4.80 o
  -3  -3  14       14.61       20.80      4.14 o
  -2  -3  14       11.87       17.11      4.80 o
  -1  -3  14       27.85       26.95      6.58 o
   0  -3  14        9.28        5.96      4.20 o
   1  -3  14        7.21        0.89      4.99 o
   2  -3  14        0.14        1.55      3.00 o
  -6  -2  14        5.38        6.72      2.84 o
  -5  -2  14        0.78       -1.42      4.10 o
  -4  -2  14       19.51       15.08      6.56 o
  -3  -2  14       43.96       31.39      4.48 o
  -2  -2  14       28.89       17.78      4.10 o
  -1  -2  14        2.20        4.18      3.42 o
   0  -2  14       10.21       11.49      3.82 o
   1  -2  14        0.57        2.08      3.73 o
   2  -2  14        3.18       -0.35      2.60 o
  -6  -1  14       44.32       42.82      5.60 o
  -5  -1  14        3.06        3.58      4.26 o
  -4  -1  14        0.82       -0.84      3.26 o
  -3  -1  14       67.55       65.36      5.10 o
  -2  -1  14       54.30       57.58     11.84 o
  -1  -1  14        7.14        6.43      5.03 o
   0  -1  14        0.01       -2.68      5.12 o
   1  -1  14        0.67       -0.87      2.73 o
  -6   0  14        1.37       -0.61      2.13 o
  -5   0  14       38.78       46.69     10.53 o
  -4   0  14        0.01        1.54      3.58 o
  -3   0  14       44.68       37.42      5.39 o
  -2   0  14       13.63       19.91      5.10 o
  -1   0  14        1.41        7.02      3.53 o
   0   0  14       14.93       23.43      5.87 o
   1   0  14        0.03        3.30      3.47 o
  -5   1  14       43.91       45.74      5.44 o
  -4   1  14        0.68       -0.09      3.93 o
  -3   1  14        7.49       16.71      4.25 o
  -2   1  14        0.64        0.46      2.95 o
  -1   1  14        2.37        2.24      3.26 o
  -3   2  14        2.50        5.08      4.86 o
  -3 -10  15       24.93       24.32      3.60 o
  -2 -10  15       15.39        6.92      3.76 o
  -1 -10  15        7.20        4.38      4.22 o
   0 -10  15        2.23        0.01      3.23 o
  -4  -9  15        6.08        5.57      3.92 o
  -3  -9  15       27.19       19.27      3.50 o
  -2  -9  15        0.32       -0.64      3.36 o
  -1  -9  15       84.19       91.00      9.29 o
   0  -9  15        5.09        7.45      4.61 o
   1  -9  15      146.91      155.14      7.64 o
  -4  -8  15        1.43        6.69      3.51 o
  -3  -8  15        0.88        2.23      3.84 o
  -2  -8  15       64.53       65.85      5.25 o
  -1  -8  15       43.55       55.25      5.34 o
   0  -8  15        0.38        0.43      4.48 o
   1  -8  15        8.24       11.53      4.81 o
  -5  -7  15       44.16       39.34      4.02 o
  -4  -7  15       21.33       17.78      3.34 o
  -3  -7  15       83.01       78.53      7.18 o
  -2  -7  15       24.17       37.63      4.80 o
  -1  -7  15        1.24        2.31      3.74 o
   0  -7  15        2.43        2.72      3.95 o
   1  -7  15        5.42        7.58      4.42 o
   2  -7  15       17.46       24.57     14.73 o
  -5  -6  15        3.92        0.27      2.70 o
  -4  -6  15       10.78       12.50      4.28 o
  -3  -6  15        7.26        2.39      6.43 o
  -2  -6  15        9.78       10.25      4.14 o
  -1  -6  15       16.35       12.04      4.21 o
   0  -6  15        1.22        0.98      3.48 o
   1  -6  15        2.17        0.95      3.55 o
   2  -6  15        0.13        0.31      3.44 o
  -5  -5  15       95.74       95.22      4.95 o
  -4  -5  15       30.78       43.14      8.95 o
  -3  -5  15       22.77       41.42      4.80 o
  -2  -5  15       12.25       11.78      4.21 o
  -1  -5  15        7.43        5.27      4.79 o
   0  -5  15        0.50        1.10      3.48 o
   1  -5  15       66.64       82.58     12.58 o
  -5  -4  15      119.38      137.44      6.00 o
  -4  -4  15        0.06        1.95      6.25 o
  -3  -4  15        2.64        3.47      3.82 o
  -2  -4  15       46.50       48.04     15.94 o
  -1  -4  15        8.25       13.71      4.28 o
   0  -4  15        0.36        0.81      3.29 o
   1  -4  15        0.14        2.03      3.55 o
  -5  -3  15       15.36       13.80      3.39 o
  -4  -3  15       44.00       45.54      5.87 o
  -3  -3  15       24.00       40.41      4.99 o
  -2  -3  15       60.88       65.69      7.36 o
  -1  -3  15       17.14       14.08      4.27 o
   0  -3  15       22.35       27.47      5.52 o
   1  -3  15       37.68       53.69      4.75 o
  -5  -2  15        5.50        6.01      6.79 o
  -4  -2  15      103.92      115.75      6.29 o
  -3  -2  15        0.95        1.51      3.61 o
  -2  -2  15        0.04        0.73      3.57 o
  -1  -2  15        9.41        5.69      3.74 o
   0  -2  15        0.80        0.04      2.89 o
  -4  -1  15       27.82       30.14      5.89 o
  -3  -1  15       17.45       12.84      4.40 o
  -2  -1  15        6.56       18.96      4.46 o
  -1  -1  15       23.10       17.29      5.31 o
  -3   0  15        4.61        2.70      3.71 o
  -2  -8  16        9.31       13.07      4.54 o
  -1  -8  16        9.12       14.69      5.89 o
  -3  -7  16       12.18       16.00      5.55 o
  -2  -7  16       15.32       20.99      7.84 o
  -1  -7  16       23.51       19.01      4.93 o
  -3  -6  16       15.97       15.98      4.74 o
  -2  -6  16        5.34        4.77      4.27 o
  -1  -6  16       40.06       35.17     30.11 o
  -3  -5  16       44.64       58.96      8.82 o
  -2  -5  16       76.04       87.31      6.12 o
  -1  -5  16       22.50       33.07      5.12 o
  -3  -4  16       13.56       15.05      4.74 o
  -2  -4  16       21.83       28.29      5.06 o
  -1  -4  16       17.13       45.85     32.35 o
 
